# Supplementary material for: Electronic health literacy and related factors among nursing students: a latent profile analysis
Source: Front Public Health. 2026 May 20;14:1845664. doi: 10.3389/fpubh.2026.1845664 (PMC13270838; doi:10.3389/fpubh.2026.1845664)
Supplement: Supplementary file 1 [file Table_1.xlsx]

## Sheet: 9298474_202601210805225694
编号	知情同书	1.性别（男=1，女=2）	2.民族（汉族=1，少数民族=2）	3. 年龄	4.生源地（城镇=1，农村=2）	5.学历（中专=1，大专=2，本科及以上=3）	6.独生子女（是=1，否=2	7.班干部（是=1，否=2	8.家庭人均月收入（元）（＜1000=1，1000-5000=2，＞5000=3	9.慢性病（有=1，无=2）	10.自评健康状况（差=1，一般=2，好=3）	11.学习压力（小=1，一般=2，大=3）	12.每周体育锻炼次数（0次=1，1-3次=2，＞3次=3	13.每周熬夜次数（0次=1，1-3次=2，＞3次=3	14.吸烟（是=1，否=2	15.喝酒（（是=1，否=2	16.每周获取健康信息的频率(<5次=1,5-10次=2,>10次=3	17.当身体不舒服时，首选的咨询途径是（医生=1，网络=2，父母朋友=3	26.我知晓获取健康信息的途径	27.我平时经常关注健康信息	28.我知晓常见的健康网站	29.我具备应用互联网的能力	30.我能够运用互联网获取/搜索健康信息	31.我认为健康信息很有价值	32.我有主动查找健康信息的意愿	33.我有能力明确自己需要的健康信息	34.我能够表达自己的健康信息需求	35.我会主动评价健康信息质量	36.我有评价健康信息好坏的能力	37.我能看懂药品说明书	38.我能理解医嘱	39.我认为收集健康信息对健康决策至关重要	40.我愿意与他人分享健康信息	41.我知晓分享健康信息的途径	42.我愿意将健康信息运用于自己或亲友中	43.我会受他人健康行为的影响	44.我能够做到不歪曲健康信息	45.我能够做到保护他人健康隐私	46.我能够做到保护自己健康隐私	47.我不会传播未经证实的健康信息	48.我知道网络上有什么样的健康资源	49.我知道如何在社交网络(如微博)上与他人分享健康资源	50.我知道在网络上去哪里可以获取有用的健康资源	51.我知道如何在网络上找到有用的健康资源	52.我知道如何利用网络来解答自己的健康问题	53.我能够熟练使用网络移动设备(如手机)查找健康信息	54.我知道如何利用获取的网络健康信息来帮助自己	55.我能够评价网络上健康资源好坏	56.我能够区分出网络上的高质量与低质量的健康资源
1	我已阅读调研说明，同意问答	1	1	17	1	3	1	1	1	2	2	3	1	3	1	1	2	3	3	2	4	2	4	2	4	2	3	3	2	4	2	4	1	5	3	3	2	3	2	3	3	2	3	4	3	3	2	4	2
2	我已阅读调研说明，同意问答	2	1	17	2	3	2	1	1	2	3	2	2	1	2	2	1	1	3	3	3	5	5	5	5	5	5	5	5	5	5	5	5	5	5	5	5	5	5	5	5	5	5	5	5	5	5	5	3
3	我已阅读调研说明，同意问答	1	1	21	1	3	2	1	1	2	2	2	2	1	2	2	1	1	5	5	5	5	5	5	5	5	5	5	5	5	5	5	5	5	5	5	5	5	5	5	5	5	5	5	5	5	5	5	5
4	我已阅读调研说明，同意问答	1	1	21	1	3	1	1	1	1	3	3	2	3	2	2	1	2	5	4	4	5	5	4	4	5	5	5	5	5	5	5	4	5	5	5	5	5	5	5	5	5	5	5	5	5	5	5	5
5	我已阅读调研说明，同意问答	2	1	20	2	2	2	1	1	2	2	2	2	2	2	2	1	1	4	3	3	5	5	5	5	5	5	4	4	5	5	5	5	5	5	5	4	5	5	5	4	4	4	4	4	5	4	4	5
6	我已阅读调研说明，同意问答	2	1	22	2	3	2	1	1	2	3	2	2	1	2	2	1	3	3	3	3	3	3	3	3	3	3	3	3	3	4	4	4	3	4	4	4	5	4	4	4	4	4	3	4	4	4	3	3
7	我已阅读调研说明，同意问答	2	1	20	2	3	2	2	1	2	2	3	2	3	2	2	1	2	3	4	2	3	4	5	4	4	4	4	4	4	4	4	4	4	4	3	4	5	5	5	3	4	3	3	3	4	4	3	4
8	我已阅读调研说明，同意问答	2	1	21	1	3	2	2	1	2	2	2	2	2	2	2	1	3	4	4	3	4	4	4	4	3	4	3	3	4	3	4	4	4	4	4	4	4	4	4	3	3	3	3	4	3	4	3	4
9	我已阅读调研说明，同意问答	1	1	20	2	3	1	1	1	2	2	2	3	2	2	2	1	1	5	5	5	5	5	5	5	5	5	5	5	5	5	5	5	5	5	5	5	5	5	5	5	5	5	5	5	5	5	5	5
10	我已阅读调研说明，同意问答	2	1	19	2	3	2	2	1	2	2	2	2	3	2	2	1	1	5	5	5	5	5	5	5	5	5	5	5	5	5	5	5	5	5	5	5	5	5	5	5	5	5	5	5	5	5	5	5
11	我已阅读调研说明，同意问答	2	1	21	2	3	2	1	1	1	3	1	3	2	2	2	1	2	5	5	5	5	5	5	5	5	5	5	5	5	5	5	5	5	5	5	5	5	5	5	5	5	5	5	5	5	5	5	5
12	我已阅读调研说明，同意问答	2	1	21	1	3	1	2	1	2	2	2	2	3	2	2	1	1	5	4	4	5	5	5	5	5	5	5	5	5	5	5	5	5	5	1	5	5	5	5	5	5	5	5	5	5	5	5	5
13	我已阅读调研说明，同意问答	2	1	21	2	2	2	2	1	2	2	2	1	3	2	2	1	2	4	4	4	4	4	4	3	3	4	4	4	4	4	4	4	4	4	4	4	4	4	4	4	4	4	4	4	4	4	4	4
14	我已阅读调研说明，同意问答	2	1	21	1	2	1	1	1	2	3	2	3	3	2	2	1	2	4	4	4	4	4	4	4	4	4	4	4	4	4	4	4	4	4	4	4	4	4	4	4	4	4	4	4	4	4	4	4
15	我已阅读调研说明，同意问答	2	1	20	2	3	1	2	1	1	2	3	2	3	2	2	1	2	3	4	4	4	4	4	4	4	4	4	4	4	4	4	4	4	4	4	4	4	4	4	4	4	4	4	4	4	4	4	4
16	我已阅读调研说明，同意问答	1	1	20	2	2	2	1	1	2	3	3	3	1	1	1	1	1	3	3	3	3	3	3	3	5	3	3	3	3	3	3	3	3	3	3	3	3	3	3	4	4	4	4	4	4	4	4	4
17	我已阅读调研说明，同意问答	1	1	20	2	2	2	2	1	2	2	2	2	2	2	2	1	1	3	3	4	4	4	4	4	3	4	3	4	3	4	4	4	4	4	4	4	4	4	4	4	4	4	4	4	4	4	4	4
18	我已阅读调研说明，同意问答	2	1	21	1	2	1	2	1	2	2	2	2	2	2	2	1	1	3	3	3	4	4	4	4	4	4	4	4	4	4	4	4	4	4	3	4	5	4	5	4	4	4	4	4	4	4	4	4
19	我已阅读调研说明，同意问答	2	1	20	2	2	2	2	1	2	2	2	2	2	2	2	1	2	4	3	4	4	4	4	4	3	3	3	3	4	4	4	4	4	4	4	4	4	5	5	4	3	3	4	4	3	4	4	4
20	我已阅读调研说明，同意问答	1	1	20	1	2	1	2	2	2	3	2	2	2	1	2	1	1	3	3	3	3	3	3	3	3	3	3	3	3	3	3	3	3	3	3	5	5	5	5	5	5	5	5	5	5	3	3	3
21	我已阅读调研说明，同意问答	2	1	17	2	2	2	2	1	2	2	2	1	1	2	2	1	3	4	4	4	4	4	4	4	4	4	4	4	4	4	4	4	4	4	4	4	4	4	4	4	4	3	4	3	4	4	3	3
22	我已阅读调研说明，同意问答	2	1	19	2	2	2	2	1	2	2	2	1	2	2	2	1	2	3	2	2	2	2	4	3	3	3	3	3	3	3	3	2	3	3	3	3	3	3	3	3	3	3	3	3	3	3	3	3
23	我已阅读调研说明，同意问答	1	1	19	1	2	1	2	1	2	2	2	2	2	2	2	1	1	4	2	2	5	4	3	2	4	4	2	3	4	4	5	2	2	1	4	4	4	4	4	2	2	4	4	4	4	4	3	3
24	我已阅读调研说明，同意问答	2	1	22	1	2	2	2	1	2	2	2	1	2	2	2	1	2	3	2	2	3	4	3	3	3	3	3	4	5	4	4	4	4	4	4	4	4	4	4	4	2	3	4	4	2	4	3	3
25	我已阅读调研说明，同意问答	2	1	18	2	3	2	2	1	2	3	2	2	2	2	2	1	1	5	5	5	5	5	5	5	5	5	5	5	5	5	5	5	5	5	5	5	5	5	5	5	5	5	5	5	5	5	5	5
26	我已阅读调研说明，同意问答	2	1	19	2	3	2	2	1	2	3	3	3	2	2	2	1	1	3	3	3	5	5	5	5	5	5	5	5	4	4	4	5	4	5	5	5	5	5	5	5	5	5	5	5	5	5	5	4
27	我已阅读调研说明，同意问答	1	1	20	2	3	2	2	1	2	3	2	3	1	2	2	1	3	5	5	5	5	5	5	5	5	5	5	5	5	5	5	5	5	5	5	5	5	5	5	5	5	5	5	5	5	5	5	5
28	我已阅读调研说明，同意问答	2	1	17	2	3	2	1	1	2	3	2	1	3	2	2	1	2	4	4	3	5	5	5	5	5	5	4	5	5	5	5	5	5	5	5	4	5	5	5	5	5	5	5	5	5	5	5	5
29	我已阅读调研说明，同意问答	2	1	19	1	2	2	2	1	2	3	2	1	2	2	2	1	1	4	3	2	3	3	5	3	3	3	3	3	3	3	3	3	3	3	3	3	3	3	3	4	3	3	3	3	3	3	5	5
30	我已阅读调研说明，同意问答	2	1	20	2	3	2	2	1	2	2	2	2	1	2	2	1	2	3	3	3	4	4	5	5	3	4	4	3	4	4	5	4	4	5	4	5	5	5	5	4	5	4	4	4	4	4	4	4
31	我已阅读调研说明，同意问答	2	1	23	1	2	2	1	1	2	3	2	2	2	2	2	1	1	4	4	4	4	4	4	4	4	4	4	4	5	4	3	4	4	4	3	4	4	4	4	4	4	4	4	4	4	4	4	4
32	我已阅读调研说明，同意问答	2	1	19	2	2	2	1	1	2	3	2	2	2	2	1	1	2	3	3	3	3	3	4	4	3	3	3	3	4	4	4	4	4	4	3	3	4	4	5	4	4	4	4	4	4	4	4	4
33	我已阅读调研说明，同意问答	2	1	20	1	2	2	2	1	2	2	3	2	2	2	2	1	3	4	4	4	4	4	4	4	4	4	4	4	4	4	4	4	4	4	4	4	4	4	4	4	4	4	4	4	4	4	4	4
34	我已阅读调研说明，同意问答	1	1	20	2	3	2	1	1	2	2	2	2	2	2	2	1	2	4	4	4	4	4	4	4	4	4	4	4	4	4	4	4	4	4	4	4	4	4	4	4	4	4	4	4	4	4	4	4
35	我已阅读调研说明，同意问答	2	1	20	2	2	2	2	1	2	3	2	2	2	2	2	1	2	4	2	3	4	4	4	2	5	5	4	5	5	4	4	5	4	4	4	5	5	5	5	3	4	4	5	4	4	4	4	4
36	我已阅读调研说明，同意问答	2	1	19	1	2	1	1	1	2	3	2	2	3	2	1	1	1	3	3	3	4	4	4	4	4	4	4	4	5	5	4	4	4	4	3	5	5	5	5	3	4	4	4	4	5	3	4	4
37	我已阅读调研说明，同意问答	2	1	20	2	2	2	2	1	2	2	3	2	3	2	2	1	1	4	4	3	3	2	5	4	4	4	4	4	4	4	4	4	4	4	4	5	5	5	5	3	3	3	3	3	3	3	4	4
38	我已阅读调研说明，同意问答	2	1	20	2	2	2	2	1	2	2	3	1	3	2	2	1	2	3	3	3	3	3	3	3	3	3	3	4	4	4	4	4	4	4	4	4	4	4	5	4	3	3	3	3	4	4	3	3
39	我已阅读调研说明，同意问答	2	1	21	2	2	2	2	1	2	2	2	2	2	2	2	1	3	4	4	4	4	4	4	4	4	4	4	4	4	4	4	4	4	4	4	4	4	4	4	4	4	3	3	3	3	3	3	3
40	我已阅读调研说明，同意问答	2	1	19	2	2	2	2	1	2	3	3	2	3	2	2	1	2	3	3	3	3	3	3	3	3	3	3	3	3	3	3	3	3	3	3	3	3	5	3	3	3	3	3	3	3	3	3	3
41	我已阅读调研说明，同意问答	2	1	24	1	2	2	2	1	2	2	3	2	2	2	2	1	2	3	3	3	4	3	5	5	3	5	5	5	3	3	5	5	4	5	4	5	5	5	5	3	3	3	3	3	3	3	3	3
42	我已阅读调研说明，同意问答	2	1	21	1	2	2	2	1	2	2	3	1	3	2	2	1	3	3	3	3	3	3	3	3	3	3	3	3	3	3	3	3	3	3	3	3	3	3	3	3	3	3	3	3	3	3	3	3
43	我已阅读调研说明，同意问答	2	1	20	2	2	1	1	1	2	2	3	1	2	1	2	1	1	3	3	3	3	3	3	3	3	3	3	3	3	3	3	3	3	3	3	3	3	3	3	3	3	3	3	3	3	3	3	3
44	我已阅读调研说明，同意问答	1	1	20	2	2	2	2	2	2	3	2	2	2	2	2	1	1	3	3	3	3	3	3	3	3	3	3	3	3	3	3	3	3	3	3	3	3	3	3	3	3	3	3	3	3	3	3	3
45	我已阅读调研说明，同意问答	2	1	21	2	2	1	2	1	2	2	2	2	3	2	2	1	1	3	3	3	2	2	2	2	2	3	3	2	4	3	3	4	2	5	3	2	3	2	5	3	3	2	3	3	3	3	2	2
46	我已阅读调研说明，同意问答	2	1	21	2	2	2	2	1	2	2	2	1	3	2	2	1	2	2	2	2	2	2	2	2	2	2	2	2	2	2	2	2	2	2	2	2	2	2	2	2	2	2	2	2	2	2	2	2
47	我已阅读调研说明，同意问答	2	1	20	2	2	2	1	1	2	2	2	2	2	2	1	1	2	3	3	4	3	3	3	3	3	3	3	3	3	3	3	3	3	3	3	3	3	3	3	3	3	3	3	3	3	3	3	3
48	我已阅读调研说明，同意问答	2	1	20	2	2	2	2	1	2	2	2	2	2	2	2	1	1	2	2	3	3	3	3	3	4	3	4	4	4	3	3	4	3	3	4	4	3	3	4	3	3	3	3	3	3	3	3	3
49	我已阅读调研说明，同意问答	2	1	19	2	2	2	2	1	2	3	2	2	2	2	2	1	1	5	5	5	5	5	5	5	5	5	5	5	5	5	5	5	5	5	5	5	5	5	5	5	5	5	5	5	5	5	5	5
50	我已阅读调研说明，同意问答	2	1	21	2	2	2	2	1	2	3	1	2	2	2	2	1	1	5	5	5	5	5	5	5	5	5	5	5	5	5	5	5	5	5	5	5	5	5	5	5	5	5	5	5	5	5	5	5
51	我已阅读调研说明，同意问答	2	1	21	1	3	2	1	1	2	2	2	3	2	2	2	1	3	5	5	5	5	5	5	5	5	5	5	5	5	5	5	5	5	5	5	5	5	5	5	5	5	5	5	5	5	5	5	5
52	我已阅读调研说明，同意问答	2	2	21	2	3	2	1	1	1	2	2	3	2	2	2	1	1	5	5	5	5	5	5	5	4	5	4	4	5	5	5	5	5	5	4	5	5	4	5	5	5	5	5	5	5	5	5	5
53	我已阅读调研说明，同意问答	2	1	22	1	2	2	2	1	2	3	2	2	2	2	2	1	1	4	4	4	4	4	4	4	4	4	4	4	4	4	4	4	4	4	4	4	4	4	4	4	4	4	4	4	4	4	4	4
54	我已阅读调研说明，同意问答	2	2	21	2	2	2	2	1	2	2	2	2	1	2	2	2	3	4	4	4	4	4	5	5	4	5	4	4	4	4	4	4	4	4	3	4	4	4	4	4	4	4	4	4	4	4	4	4
55	我已阅读调研说明，同意问答	2	2	18	2	2	2	2	1	2	2	2	2	1	2	2	2	1	4	4	4	4	4	4	4	4	4	4	4	4	4	4	4	4	4	4	4	4	4	4	4	4	4	4	4	4	4	4	4
56	我已阅读调研说明，同意问答	1	1	21	2	2	2	2	1	2	3	2	2	2	1	2	1	2	4	3	2	5	5	5	5	5	5	3	4	5	5	4	4	4	4	4	4	5	5	5	4	4	4	3	4	4	4	4	4
57	我已阅读调研说明，同意问答	2	1	23	2	2	2	2	1	2	2	2	2	2	2	2	1	1	4	3	3	4	4	3	3	3	4	4	4	4	4	4	5	5	5	2	1	1	5	5	3	2	2	2	4	4	4	2	5
58	我已阅读调研说明，同意问答	2	1	21	2	2	2	2	1	2	2	2	2	2	2	2	1	1	4	4	4	4	4	4	4	4	4	4	4	4	4	4	4	4	4	4	4	4	4	4	4	4	3	3	4	3	4	3	4
59	我已阅读调研说明，同意问答	2	1	20	2	2	2	2	1	2	2	2	2	2	2	2	1	1	4	4	2	5	5	5	5	5	5	3	3	3	5	5	4	3	3	2	4	4	4	4	4	4	4	4	4	4	4	3	3
60	我已阅读调研说明，同意问答	2	1	21	2	2	2	1	1	2	3	2	2	1	2	2	1	1	4	4	4	4	4	4	4	4	4	4	3	3	4	3	3	4	3	4	4	3	4	3	4	4	4	3	3	4	4	3	4
61	我已阅读调研说明，同意问答	2	1	21	1	2	1	1	1	1	2	3	1	2	2	2	1	1	3	2	2	4	4	4	3	4	4	2	3	4	4	4	4	3	4	3	4	4	4	4	3	3	3	4	4	4	4	3	3
62	我已阅读调研说明，同意问答	2	1	20	1	2	1	2	1	2	3	3	2	3	2	2	3	1	3	3	3	3	3	3	3	3	3	3	3	3	3	3	3	3	3	3	3	3	3	3	3	3	3	3	3	3	3	3	3
63	我已阅读调研说明，同意问答	2	1	22	1	2	1	2	1	2	3	2	1	3	2	2	1	2	3	3	3	3	3	3	3	3	3	3	3	3	3	3	3	3	3	3	3	3	3	3	3	3	3	3	3	3	3	3	3
64	我已阅读调研说明，同意问答	1	1	22	1	3	2	1	1	1	1	3	3	2	1	1	1	1	3	3	3	3	3	3	3	3	3	3	3	3	3	3	3	3	3	3	3	3	3	3	3	3	3	3	3	3	3	3	3
65	我已阅读调研说明，同意问答	2	1	20	2	3	2	1	1	2	3	3	2	2	2	2	1	2	5	5	5	5	5	5	5	5	5	5	5	5	5	5	5	5	5	5	5	5	5	5	5	5	5	5	5	5	5	5	5
66	我已阅读调研说明，同意问答	2	1	21	2	3	2	2	1	2	3	3	2	1	2	2	1	2	5	5	5	5	5	5	5	5	5	5	5	5	5	5	5	5	5	5	5	5	5	5	5	5	5	5	5	5	5	5	5
67	我已阅读调研说明，同意问答	2	1	21	1	2	2	2	1	2	2	2	2	2	2	2	1	1	4	4	4	4	4	4	4	4	4	4	4	4	4	4	4	4	4	4	4	4	4	4	4	4	4	4	4	4	4	4	4
68	我已阅读调研说明，同意问答	2	1	20	2	2	2	2	1	2	3	3	2	2	2	2	1	2	3	3	3	5	5	5	5	5	3	3	3	4	4	5	5	4	5	4	5	5	5	5	4	5	4	4	4	5	5	3	3
69	我已阅读调研说明，同意问答	2	2	20	2	2	2	2	1	2	2	2	3	1	2	2	1	1	4	4	4	4	4	4	4	4	4	4	4	4	4	4	4	4	4	4	4	4	4	4	4	4	3	3	3	3	3	4	4
70	我已阅读调研说明，同意问答	2	1	21	2	2	2	2	1	2	3	2	1	2	2	2	1	1	4	4	4	4	3	5	5	5	5	5	4	4	5	5	5	4	5	4	5	5	4	5	3	3	3	3	3	4	4	3	4
71	我已阅读调研说明，同意问答	2	1	20	2	2	2	2	1	2	3	1	2	3	2	2	1	2	3	3	3	2	3	4	3	3	5	3	3	5	5	5	3	4	3	4	5	5	5	5	3	3	3	3	3	5	3	3	4
72	我已阅读调研说明，同意问答	2	2	22	1	2	1	1	1	1	1	2	1	3	2	2	1	3	3	3	3	3	3	3	3	3	3	3	3	3	3	3	3	3	3	3	3	3	3	3	3	3	3	3	3	3	3	3	3
73	我已阅读调研说明，同意问答	2	1	20	2	2	2	2	1	2	2	3	1	2	2	2	1	2	3	3	3	3	3	3	3	3	3	3	3	3	3	3	3	3	3	3	3	3	3	3	3	3	3	3	3	3	3	3	3
74	我已阅读调研说明，同意问答	2	1	20	1	3	2	2	1	2	3	2	2	2	2	2	1	3	3	3	3	3	3	3	3	3	3	3	3	3	3	3	3	3	3	3	3	3	3	3	3	3	3	3	3	3	3	3	3
75	我已阅读调研说明，同意问答	1	1	21	1	3	1	1	1	2	1	3	1	3	2	2	1	3	2	5	1	4	2	4	1	5	1	4	2	3	1	4	1	4	1	3	2	2	5	2	2	5	2	3	2	4	2	4	2
76	我已阅读调研说明，同意问答	2	2	21	2	3	2	2	2	2	3	3	2	2	2	2	1	2	5	5	5	5	5	5	5	5	5	5	5	5	5	5	5	5	5	5	5	5	5	5	5	5	5	5	5	5	5	5	5
77	我已阅读调研说明，同意问答	2	1	21	1	3	2	1	1	2	2	2	2	2	2	2	1	2	5	5	5	5	5	5	5	5	5	5	5	5	5	5	5	5	5	5	5	5	5	5	5	5	5	5	5	5	5	5	3
78	我已阅读调研说明，同意问答	2	1	20	2	3	2	2	1	2	3	3	2	2	2	2	1	1	5	5	5	5	5	5	5	5	5	5	5	5	5	5	5	5	5	5	5	5	5	5	5	5	5	5	5	5	5	5	5
79	我已阅读调研说明，同意问答	2	1	20	1	3	2	2	1	2	3	2	2	1	2	1	1	2	5	5	5	5	5	5	5	5	5	5	5	5	5	5	5	5	5	3	5	5	5	5	5	5	5	5	5	5	5	5	5
80	我已阅读调研说明，同意问答	2	1	20	2	3	2	2	1	2	3	3	2	1	2	2	1	1	5	5	3	5	5	5	5	5	5	5	5	5	5	5	5	5	5	5	5	5	5	5	5	5	5	5	5	5	5	5	3
81	我已阅读调研说明，同意问答	2	1	21	2	3	2	2	1	2	2	2	2	2	2	2	2	1	4	4	4	4	4	5	5	5	5	5	5	5	5	5	3	5	5	5	5	5	5	5	5	5	5	5	5	5	5	5	3
82	我已阅读调研说明，同意问答	2	1	20	1	3	2	2	1	2	2	2	1	1	2	2	1	2	5	5	5	5	5	5	5	5	5	5	5	5	5	5	5	5	5	5	5	5	5	5	5	5	5	5	5	5	5	5	5
83	我已阅读调研说明，同意问答	2	1	21	2	3	2	2	1	2	3	2	2	2	2	2	1	2	4	4	4	5	5	5	4	4	4	4	4	5	5	5	4	5	5	4	4	5	5	5	5	5	5	5	5	5	5	5	5
84	我已阅读调研说明，同意问答	2	1	20	1	3	1	2	1	2	3	2	2	2	2	2	1	1	3	3	4	5	5	5	5	5	5	5	5	5	5	5	5	5	5	2	1	5	5	5	5	5	5	5	5	5	5	5	5
85	我已阅读调研说明，同意问答	2	1	21	1	3	1	2	1	2	2	2	2	1	2	2	1	2	5	5	4	4	5	4	5	5	5	5	5	5	5	5	5	5	5	5	5	5	5	5	5	5	5	5	5	5	5	5	5
86	我已阅读调研说明，同意问答	1	1	20	2	3	2	1	1	1	2	2	3	1	2	2	1	1	4	4	4	4	4	4	5	4	5	5	5	4	5	4	5	5	5	5	5	5	5	5	5	5	5	5	5	5	5	5	5
87	我已阅读调研说明，同意问答	2	1	20	2	2	2	1	1	1	2	2	3	1	2	2	1	1	5	5	5	5	5	5	5	5	5	5	5	5	5	5	5	5	5	5	5	5	5	5	5	5	5	5	5	5	5	5	5
88	我已阅读调研说明，同意问答	2	1	20	1	2	1	1	1	2	2	2	2	1	2	2	1	2	5	5	5	5	5	5	5	5	5	5	5	5	5	5	5	5	5	5	5	5	5	5	5	5	5	5	5	5	5	5	5
89	我已阅读调研说明，同意问答	2	1	20	2	2	2	1	1	1	2	2	1	2	2	2	1	1	3	3	4	4	4	4	4	4	5	4	5	5	5	4	5	5	4	5	5	5	5	5	5	5	5	5	5	5	5	5	5
90	我已阅读调研说明，同意问答	2	1	20	2	2	2	2	3	2	3	2	1	2	2	2	1	1	4	4	3	5	5	5	5	5	5	5	5	5	5	5	5	5	5	5	5	5	5	5	5	5	5	5	5	5	5	5	5
91	我已阅读调研说明，同意问答	2	1	20	1	2	1	2	1	2	2	2	1	2	2	2	1	3	5	4	5	5	5	5	5	5	5	5	5	5	5	5	2	5	5	3	5	5	5	5	5	5	5	5	5	5	5	3	5
92	我已阅读调研说明，同意问答	2	1	22	1	3	2	1	1	2	3	2	2	2	2	2	1	1	4	4	4	5	5	4	4	5	5	5	5	5	5	5	5	5	5	4	5	5	5	5	4	4	4	4	4	5	5	5	5
93	我已阅读调研说明，同意问答	2	1	20	2	2	2	1	1	2	3	2	2	3	2	2	1	2	4	3	3	5	5	5	5	5	5	5	5	3	5	5	5	5	5	5	5	5	5	5	5	5	5	5	5	5	5	3	4
94	我已阅读调研说明，同意问答	2	1	20	2	2	2	1	1	2	3	2	2	3	2	2	1	2	4	4	4	5	4	5	5	4	4	4	4	5	5	5	5	5	5	4	5	5	5	5	4	5	4	5	4	5	5	5	5
95	我已阅读调研说明，同意问答	2	1	21	2	2	2	1	1	2	3	2	2	2	2	2	1	2	4	5	4	5	5	5	5	5	5	5	5	5	5	5	5	5	5	5	5	5	5	5	4	5	5	5	5	5	5	5	5
96	我已阅读调研说明，同意问答	2	1	20	1	2	2	1	1	2	3	2	2	2	2	2	1	2	5	5	5	5	5	5	5	5	5	5	5	5	5	5	5	5	5	5	5	5	5	5	5	5	5	5	5	5	5	4	4
97	我已阅读调研说明，同意问答	1	1	21	1	2	1	1	1	2	3	2	2	2	2	2	1	1	4	4	4	4	5	5	3	3	3	3	3	4	5	5	5	5	5	4	5	5	5	5	5	5	5	5	5	5	5	4	4
98	我已阅读调研说明，同意问答	2	1	21	2	2	2	1	1	2	2	2	2	2	2	2	2	2	4	5	4	3	5	5	5	5	5	4	3	4	4	5	5	5	5	2	4	5	5	5	5	5	5	5	5	5	5	3	4
99	我已阅读调研说明，同意问答	2	1	20	2	3	2	2	1	2	3	3	2	1	2	2	1	2	5	5	5	4	4	4	5	4	5	5	5	5	5	5	5	5	5	5	5	5	5	5	5	5	5	4	4	4	4	4	4
100	我已阅读调研说明，同意问答	2	2	20	2	2	2	1	1	2	3	3	1	2	2	2	1	2	3	3	3	4	5	5	4	4	4	3	4	5	5	5	4	4	4	3	4	5	5	3	4	4	4	4	4	5	5	5	4
101	我已阅读调研说明，同意问答	2	1	20	2	2	2	1	1	2	2	2	3	1	2	2	1	2	5	4	4	4	4	4	5	5	5	5	5	4	4	4	4	4	4	4	4	5	5	5	4	4	4	4	4	4	5	4	4
102	我已阅读调研说明，同意问答	2	1	20	2	2	2	1	1	2	3	2	1	3	1	1	1	2	3	3	4	4	3	4	4	4	4	4	4	4	4	4	4	4	4	4	4	4	4	4	4	4	4	4	4	4	4	4	4
103	我已阅读调研说明，同意问答	2	1	21	2	2	2	2	1	2	2	2	2	3	2	2	1	1	4	4	4	4	4	4	4	4	4	4	4	4	4	4	4	4	4	4	4	4	4	4	4	4	4	4	4	4	4	4	4
104	我已阅读调研说明，同意问答	2	1	21	1	2	2	2	1	2	3	2	1	3	2	1	1	3	4	4	4	4	4	5	5	5	5	5	5	4	4	4	5	4	5	3	4	4	5	5	4	4	4	4	4	4	4	4	4
105	我已阅读调研说明，同意问答	2	1	20	2	2	2	2	1	2	3	2	2	2	2	2	1	1	3	3	4	4	4	4	4	4	4	4	4	4	4	4	4	4	4	4	4	4	4	4	4	4	4	4	4	4	4	4	4
106	我已阅读调研说明，同意问答	2	1	21	1	2	1	2	1	2	2	2	2	3	2	2	1	1	4	4	4	4	4	4	5	4	4	4	5	4	4	4	4	4	4	2	4	4	5	4	4	4	4	4	4	5	4	4	4
107	我已阅读调研说明，同意问答	2	1	20	2	2	2	2	1	2	3	3	2	2	2	2	1	3	4	4	4	4	4	4	4	4	4	4	4	4	4	4	4	4	4	4	4	4	4	4	4	4	4	4	4	4	4	4	4
108	我已阅读调研说明，同意问答	2	1	21	1	2	2	1	1	2	3	1	2	2	2	2	1	1	4	4	4	4	4	4	4	4	4	4	4	4	4	4	4	4	4	4	4	4	4	4	4	4	4	4	4	4	4	4	4
109	我已阅读调研说明，同意问答	2	2	21	2	2	2	2	1	2	3	2	1	3	2	1	1	1	3	4	4	4	4	4	4	4	4	4	4	4	4	4	4	4	4	4	4	4	4	4	4	4	4	4	4	4	4	4	4
110	我已阅读调研说明，同意问答	2	1	21	2	3	2	2	1	2	2	3	2	2	2	2	1	1	4	4	4	4	4	4	4	4	4	4	4	4	4	4	4	4	4	4	4	4	4	4	4	4	4	4	4	4	4	4	4
111	我已阅读调研说明，同意问答	2	1	20	2	3	2	2	1	2	3	2	2	2	2	2	1	1	4	4	4	4	4	4	4	4	4	4	4	4	4	4	4	4	4	4	4	4	4	4	4	4	4	4	4	4	4	4	4
112	我已阅读调研说明，同意问答	2	1	20	2	2	2	1	1	1	2	2	2	2	2	2	1	3	3	3	2	3	3	5	5	5	5	4	4	5	5	5	5	5	5	5	5	5	5	5	5	4	3	3	4	4	4	4	4
113	我已阅读调研说明，同意问答	1	1	22	2	2	2	1	1	2	2	3	2	1	2	2	1	1	3	3	3	3	3	4	4	4	4	4	4	4	5	5	5	5	4	5	4	5	5	5	4	4	4	4	4	5	5	5	3
114	我已阅读调研说明，同意问答	2	1	22	2	2	2	2	1	2	2	2	2	3	2	2	1	1	4	4	3	5	5	5	5	4	4	4	3	5	4	4	4	4	4	2	4	4	4	4	4	4	4	4	4	4	4	4	4
115	我已阅读调研说明，同意问答	2	1	21	2	2	2	2	1	2	2	2	1	2	2	2	1	2	3	3	3	4	4	3	3	3	4	4	3	4	4	4	4	4	4	4	4	4	4	3	4	4	3	4	4	4	4	3	4
116	我已阅读调研说明，同意问答	2	1	21	2	2	2	2	1	2	3	2	1	2	2	2	1	2	3	3	3	5	4	4	4	4	4	4	4	4	4	4	4	4	4	3	4	4	4	4	4	4	3	4	4	3	3	4	4
117	我已阅读调研说明，同意问答	2	1	19	2	2	2	2	1	2	2	2	2	2	2	2	1	1	4	3	4	4	4	4	4	4	4	4	4	4	4	4	4	4	4	3	3	4	3	3	3	4	4	4	4	4	4	4	4
118	我已阅读调研说明，同意问答	2	1	20	2	2	2	2	1	2	2	2	2	2	2	2	1	1	4	3	4	4	4	4	4	4	4	4	4	4	4	4	4	4	4	4	4	4	4	4	4	4	4	4	4	4	4	4	3
119	我已阅读调研说明，同意问答	2	1	20	2	2	2	2	1	1	2	3	2	3	2	2	1	1	4	5	5	5	5	5	5	5	5	5	5	5	5	5	5	5	5	3	5	5	5	5	5	5	5	5	5	5	5	2	2
120	我已阅读调研说明，同意问答	2	1	20	2	3	2	2	1	2	2	2	2	3	2	2	1	2	4	3	4	3	4	4	3	3	4	4	4	4	4	4	4	4	4	4	4	4	4	4	4	4	4	4	4	4	4	4	4
121	我已阅读调研说明，同意问答	2	1	21	2	2	2	2	1	2	2	3	2	3	2	2	1	2	4	3	2	4	5	4	3	4	5	3	4	5	4	4	5	4	5	4	5	5	5	5	3	3	3	3	3	5	3	4	3
122	我已阅读调研说明，同意问答	1	1	21	2	2	1	2	1	2	2	2	2	1	2	2	1	2	4	4	4	4	4	5	4	3	4	3	3	4	3	4	4	4	3	3	5	5	5	5	3	4	4	4	4	4	4	3	3
123	我已阅读调研说明，同意问答	1	1	21	2	2	2	2	1	2	2	2	2	2	1	2	1	3	3	3	2	4	4	4	3	4	4	3	4	4	4	4	4	4	4	4	5	5	5	4	3	3	3	3	3	4	4	4	4
124	我已阅读调研说明，同意问答	2	1	19	2	2	2	2	1	2	2	2	2	2	2	2	1	2	3	4	3	4	5	4	4	3	3	3	4	5	3	4	4	4	4	4	4	5	5	4	4	3	4	4	4	4	4	4	4
125	我已阅读调研说明，同意问答	2	1	20	2	2	2	2	1	2	3	3	2	2	2	2	1	1	3	3	3	3	3	5	4	5	5	5	5	5	5	5	5	3	5	5	5	5	5	5	3	3	3	4	5	5	5	5	5
126	我已阅读调研说明，同意问答	2	1	20	2	2	2	2	1	2	3	2	1	2	2	2	1	1	3	4	3	4	3	4	3	4	3	4	3	4	3	4	3	4	3	4	3	4	3	4	3	4	3	4	3	4	3	4	3
127	我已阅读调研说明，同意问答	2	1	20	2	2	2	1	1	2	3	3	3	3	2	2	1	1	3	3	3	4	4	5	4	4	4	4	4	4	4	4	2	3	3	3	4	5	4	5	2	3	2	1	2	2	3	4	4
128	我已阅读调研说明，同意问答	2	1	21	2	2	2	2	1	2	2	3	2	3	2	2	1	2	4	2	1	4	4	4	4	2	4	2	2	4	4	4	4	2	1	1	5	5	5	5	2	2	4	4	4	5	4	2	4
129	我已阅读调研说明，同意问答	2	1	20	2	2	2	2	1	2	2	2	1	2	2	2	1	1	4	3	3	3	3	3	3	3	3	3	3	4	4	4	3	3	3	3	4	3	3	4	3	3	4	4	3	4	3	3	3
130	我已阅读调研说明，同意问答	2	1	21	2	3	1	2	1	1	2	3	2	2	2	2	1	2	4	3	3	3	4	4	3	4	4	2	3	4	3	4	5	4	5	5	5	5	5	5	4	4	4	3	4	4	4	3	3
131	我已阅读调研说明，同意问答	2	1	20	2	2	2	2	1	2	2	2	2	2	2	2	1	2	3	2	3	4	4	4	4	4	4	4	3	4	4	3	4	3	4	2	3	4	4	4	2	3	3	3	4	4	3	4	4
132	我已阅读调研说明，同意问答	2	1	21	2	2	2	2	3	2	3	2	2	2	2	2	1	2	3	2	2	5	5	5	4	3	3	2	2	2	4	5	2	3	2	2	5	5	5	5	3	3	3	3	3	4	4	4	3
133	我已阅读调研说明，同意问答	2	1	20	2	2	1	1	1	2	3	2	2	2	2	2	1	2	4	4	3	3	3	5	4	3	3	3	3	4	5	3	5	2	5	5	5	5	5	5	2	3	2	2	2	3	2	2	2
134	我已阅读调研说明，同意问答	2	1	21	2	2	2	2	1	2	2	3	2	3	2	2	1	3	4	3	2	3	3	5	4	3	3	3	3	3	4	4	4	3	4	4	4	4	4	3	3	3	3	3	3	3	3	3	3
135	我已阅读调研说明，同意问答	2	1	20	2	2	2	2	1	2	1	2	1	3	2	2	1	1	2	2	2	5	5	5	5	5	5	3	3	3	3	3	3	3	3	3	3	3	3	3	3	3	3	3	3	5	3	3	3
136	我已阅读调研说明，同意问答	2	1	20	1	2	2	2	1	2	1	2	2	2	2	2	1	1	3	3	3	3	3	3	3	3	3	3	3	3	3	3	3	3	3	3	3	3	3	3	3	3	3	4	3	2	2	3	4
137	我已阅读调研说明，同意问答	2	1	20	2	2	2	2	1	2	2	2	2	2	2	2	1	1	3	3	3	3	3	3	3	3	3	3	3	3	3	3	3	3	3	3	3	3	3	3	3	3	3	3	3	3	3	3	3
138	我已阅读调研说明，同意问答	2	1	20	2	2	2	2	1	2	3	2	2	2	2	2	1	1	5	3	3	3	3	3	3	3	3	3	3	3	3	3	3	3	3	3	3	3	3	3	3	3	3	3	3	3	3	3	3
139	我已阅读调研说明，同意问答	2	1	21	1	2	2	2	1	2	2	2	2	2	2	2	1	3	3	3	3	3	3	3	3	3	3	3	3	3	3	3	3	3	3	3	3	3	3	3	3	3	3	3	3	3	3	3	3
140	我已阅读调研说明，同意问答	2	1	20	1	2	1	1	1	2	2	2	1	3	2	2	1	2	5	4	3	3	3	3	3	3	3	3	3	3	3	3	3	3	3	3	3	3	3	3	3	3	3	3	3	3	3	3	3
141	我已阅读调研说明，同意问答	2	1	20	1	3	2	2	1	2	2	2	2	3	2	2	1	1	4	4	3	3	3	3	3	3	3	3	3	3	3	3	3	3	3	3	3	3	3	4	3	3	3	3	3	3	3	3	3
142	我已阅读调研说明，同意问答	1	1	21	2	3	2	1	1	1	2	2	3	3	1	1	1	1	3	3	3	3	3	3	3	3	3	3	3	3	3	3	3	3	3	3	3	3	3	3	3	3	3	3	3	3	3	3	3
143	我已阅读调研说明，同意问答	2	1	19	2	2	2	1	1	2	2	2	2	2	2	2	1	2	1	1	1	5	5	3	2	3	3	3	3	5	3	4	1	1	1	1	4	5	5	5	3	1	3	3	3	3	3	3	3
144	我已阅读调研说明，同意问答	1	1	20	1	3	2	2	2	2	3	1	2	1	2	2	1	1	5	5	5	5	5	5	5	5	5	5	5	5	5	5	5	5	5	5	5	5	5	5	5	5	5	5	5	5	5	5	5
145	我已阅读调研说明，同意问答	1	1	21	1	3	2	2	3	2	2	2	2	1	2	2	1	1	5	3	3	5	5	5	5	5	5	5	5	5	5	5	5	5	5	5	5	5	5	5	5	5	5	5	5	5	5	5	5
146	我已阅读调研说明，同意问答	1	1	20	2	3	1	1	2	2	3	1	2	2	2	2	1	2	5	5	5	5	5	5	5	5	5	5	5	5	5	5	5	5	5	5	5	5	5	5	5	5	5	5	5	5	5	5	5
147	我已阅读调研说明，同意问答	2	1	20	2	3	2	2	1	2	2	2	2	2	2	2	1	1	5	5	5	5	5	5	5	5	5	5	5	5	5	5	5	5	5	5	5	5	5	5	5	5	5	5	5	5	5	5	5
148	我已阅读调研说明，同意问答	2	1	20	2	3	2	2	1	2	3	1	2	1	2	2	1	1	5	5	5	5	5	5	5	5	5	5	5	5	5	4	4	4	4	4	5	5	5	5	5	5	5	5	5	5	5	5	5
149	我已阅读调研说明，同意问答	1	1	20	1	3	1	1	1	1	2	3	3	1	2	2	1	3	5	5	5	5	5	5	5	5	5	5	5	5	5	5	5	5	5	5	5	5	5	5	5	5	5	5	5	5	5	5	5
150	我已阅读调研说明，同意问答	2	1	20	2	3	1	2	1	2	3	3	2	1	2	2	1	2	5	5	5	5	5	5	5	5	5	5	5	5	5	5	5	5	5	5	5	5	5	5	5	5	5	5	5	5	5	5	5
151	我已阅读调研说明，同意问答	2	1	22	2	3	2	1	1	2	2	2	2	2	2	2	1	1	5	5	5	5	5	5	5	5	5	5	5	5	5	5	5	5	5	5	5	5	5	5	5	5	5	5	5	5	5	5	5
152	我已阅读调研说明，同意问答	2	1	21	1	3	2	1	1	2	2	2	2	1	2	2	3	1	5	5	5	5	5	5	5	5	5	5	5	5	5	5	5	5	5	5	5	5	5	5	5	5	5	5	5	5	5	5	3
153	我已阅读调研说明，同意问答	2	1	20	2	3	2	2	1	2	3	2	2	2	2	2	1	1	4	3	3	5	5	5	5	5	5	5	5	5	5	5	5	5	5	5	5	5	5	5	5	5	5	5	5	5	5	5	3
154	我已阅读调研说明，同意问答	2	1	21	2	3	2	1	1	2	2	2	2	2	2	2	1	2	5	5	5	5	5	5	5	5	5	5	5	5	5	5	5	5	5	5	5	5	5	5	5	5	5	5	5	5	5	5	3
155	我已阅读调研说明，同意问答	2	1	20	1	3	1	1	1	2	3	2	2	2	2	2	3	1	5	5	5	5	5	5	5	5	5	5	5	5	5	5	5	5	5	5	5	5	5	5	5	5	5	5	5	5	5	5	5
156	我已阅读调研说明，同意问答	1	1	21	1	3	1	2	1	2	3	1	2	1	2	2	1	2	5	5	3	5	5	5	3	4	5	5	3	3	5	5	5	5	5	5	5	5	5	5	5	5	5	5	5	5	5	5	3
157	我已阅读调研说明，同意问答	1	1	20	2	3	2	2	1	2	3	3	2	2	2	2	1	2	5	5	5	5	5	5	5	5	5	5	5	5	5	5	5	5	5	5	5	5	5	5	5	5	5	5	5	5	5	5	3
158	我已阅读调研说明，同意问答	2	1	22	2	3	2	1	1	2	2	3	2	1	2	2	1	2	2	4	4	4	4	4	4	4	4	4	4	4	4	4	4	4	4	4	4	4	4	4	5	5	5	5	5	5	5	5	3
159	我已阅读调研说明，同意问答	2	1	20	2	3	2	1	1	2	2	3	2	2	2	2	1	2	5	4	4	5	5	5	5	5	5	5	5	5	5	5	5	5	5	5	5	5	5	5	5	5	5	5	5	5	5	5	5
160	我已阅读调研说明，同意问答	2	1	21	2	3	2	2	1	2	2	2	2	2	2	2	2	2	5	5	5	5	5	5	5	5	5	5	5	5	5	5	5	5	5	4	5	5	5	5	5	5	5	5	5	5	5	5	5
161	我已阅读调研说明，同意问答	1	1	22	2	3	2	2	1	2	2	3	2	2	2	2	1	1	4	4	5	5	4	4	5	5	5	4	5	5	4	5	4	4	4	3	5	5	5	5	5	5	5	5	5	5	5	5	3
162	我已阅读调研说明，同意问答	2	1	22	2	3	2	1	1	2	3	2	3	1	2	2	2	2	5	5	5	5	5	5	5	5	5	5	5	5	5	5	5	5	5	5	5	5	5	5	5	5	5	5	5	5	5	5	5
163	我已阅读调研说明，同意问答	2	1	21	1	3	1	2	1	2	3	3	2	1	2	2	2	1	4	5	5	5	5	5	5	5	5	5	5	5	5	5	5	5	5	5	5	5	5	5	5	5	5	5	5	5	5	5	3
164	我已阅读调研说明，同意问答	2	1	21	2	3	2	1	1	2	1	2	2	1	2	2	1	2	4	4	2	4	4	4	5	5	5	5	5	5	5	5	5	5	5	5	5	5	5	5	5	5	5	5	5	5	5	5	5
165	我已阅读调研说明，同意问答	2	1	19	2	3	2	2	1	2	3	2	2	1	2	2	1	1	4	3	3	5	5	5	4	5	5	5	5	5	5	5	5	5	5	5	5	5	5	5	5	5	5	5	5	5	5	5	5
166	我已阅读调研说明，同意问答	2	1	20	1	3	1	2	1	2	3	2	2	2	2	2	1	1	4	4	4	5	5	5	5	5	5	4	4	4	5	5	5	5	5	5	5	5	5	5	5	5	5	5	5	5	5	5	5
167	我已阅读调研说明，同意问答	2	1	20	2	3	2	2	1	2	2	2	2	2	2	2	1	2	5	5	5	5	5	5	5	5	5	5	5	5	5	5	5	5	5	5	5	5	5	5	5	5	5	5	5	5	5	5	4
168	我已阅读调研说明，同意问答	2	1	20	2	3	2	2	1	2	1	3	2	2	2	2	1	2	5	5	5	5	5	5	5	5	5	5	5	5	5	5	5	5	5	5	5	5	5	5	5	5	5	5	5	5	5	5	4
169	我已阅读调研说明，同意问答	2	1	22	1	3	2	1	1	2	3	3	2	1	2	2	2	2	4	5	4	5	5	5	5	5	5	5	5	5	5	5	5	5	5	2	5	5	5	5	5	5	5	5	5	5	5	5	4
170	我已阅读调研说明，同意问答	2	1	21	2	3	2	2	1	2	3	2	2	2	2	2	1	1	5	5	5	5	5	5	5	5	5	5	5	5	5	5	5	5	5	5	5	5	5	5	5	5	5	5	5	5	5	5	4
171	我已阅读调研说明，同意问答	2	1	20	2	3	1	1	1	2	3	2	2	2	2	2	1	2	5	5	5	5	5	5	5	5	5	5	5	5	5	5	5	5	5	5	5	5	5	5	5	5	5	5	5	5	5	5	4
172	我已阅读调研说明，同意问答	2	1	20	2	3	2	2	1	2	3	2	2	2	2	2	1	1	4	5	5	5	4	4	4	4	4	4	4	4	4	4	4	4	4	4	5	5	5	5	5	5	5	5	5	5	5	5	4
173	我已阅读调研说明，同意问答	2	1	24	1	3	1	2	1	2	3	2	2	1	2	2	1	1	5	5	5	5	5	5	5	5	5	5	5	5	5	5	5	5	5	5	5	5	5	5	5	5	5	5	5	5	5	5	4
174	我已阅读调研说明，同意问答	2	1	21	2	3	2	1	1	1	2	2	2	1	2	2	1	1	5	5	5	5	5	5	5	5	5	5	5	5	5	5	5	5	5	5	5	5	5	5	5	5	5	5	5	5	5	5	4
175	我已阅读调研说明，同意问答	2	1	22	1	3	1	2	1	2	2	2	2	1	2	2	1	2	5	5	5	5	5	5	5	5	5	5	5	5	5	5	5	5	5	5	5	5	5	5	5	5	5	5	5	5	5	5	4
176	我已阅读调研说明，同意问答	2	1	20	2	3	2	2	1	2	2	2	2	1	2	2	2	3	5	5	5	5	5	5	5	5	5	5	5	5	5	5	5	5	5	5	5	5	5	5	5	5	5	5	5	5	5	5	4
177	我已阅读调研说明，同意问答	2	1	23	1	3	1	1	1	2	3	2	1	2	2	2	1	3	4	3	3	5	5	5	5	5	5	5	4	4	4	5	5	5	5	4	5	5	5	5	5	5	5	5	5	5	5	5	4
178	我已阅读调研说明，同意问答	2	1	20	2	3	2	1	1	2	2	3	2	2	2	2	1	2	5	3	3	5	5	5	5	5	5	5	5	5	5	5	5	5	5	5	5	5	5	5	5	5	5	5	5	5	5	5	4
179	我已阅读调研说明，同意问答	2	1	23	2	3	2	2	1	2	3	2	2	1	2	2	1	1	5	5	5	5	5	5	5	5	5	5	5	5	5	5	5	5	5	5	5	5	5	5	5	5	5	5	5	5	5	5	4
180	我已阅读调研说明，同意问答	2	1	21	2	3	2	2	1	2	2	3	2	3	2	2	1	1	4	4	3	3	3	3	3	3	3	3	3	3	3	3	5	3	3	1	5	4	5	5	5	5	5	5	5	5	5	5	4
181	我已阅读调研说明，同意问答	2	1	20	2	3	2	2	1	2	3	2	2	2	2	2	1	1	3	3	3	3	3	3	3	3	3	3	3	3	3	3	3	5	5	3	5	5	5	5	5	5	5	5	5	5	5	5	5
182	我已阅读调研说明，同意问答	2	1	21	2	3	2	2	1	2	2	3	2	2	2	2	1	1	5	5	5	5	5	5	5	5	5	5	3	3	3	3	5	5	5	5	5	5	5	5	5	5	5	5	5	5	5	5	5
183	我已阅读调研说明，同意问答	2	1	20	2	3	2	1	1	2	2	3	3	2	2	2	1	1	5	4	4	5	5	5	5	5	5	5	5	5	5	5	5	5	5	5	5	5	5	5	5	5	5	5	5	5	5	5	5
184	我已阅读调研说明，同意问答	2	1	23	2	3	2	2	1	2	2	3	2	1	2	2	1	1	5	5	5	5	5	5	5	5	5	5	5	5	5	5	5	5	5	5	5	5	5	5	5	5	5	5	5	5	5	5	5
185	我已阅读调研说明，同意问答	2	1	20	2	3	2	1	1	2	3	2	2	2	1	1	1	1	5	5	5	5	5	5	5	5	5	5	5	5	5	5	5	5	5	5	5	5	5	5	5	5	5	5	5	5	5	5	5
186	我已阅读调研说明，同意问答	2	1	22	2	3	2	1	1	2	2	2	2	1	2	2	1	1	4	4	4	4	4	4	4	4	4	4	4	4	5	5	5	4	5	5	5	5	5	5	5	5	5	5	5	5	5	5	5
187	我已阅读调研说明，同意问答	2	1	21	1	3	2	1	1	2	3	1	2	2	2	2	1	1	5	5	5	5	5	5	5	5	5	5	5	5	5	5	5	5	5	5	5	5	5	5	5	5	5	5	5	5	5	5	5
188	我已阅读调研说明，同意问答	2	1	19	2	3	2	1	1	2	3	3	2	2	2	2	1	1	5	5	5	5	5	5	5	5	5	5	5	5	5	5	5	5	5	5	5	5	5	5	5	5	5	5	5	5	5	5	5
189	我已阅读调研说明，同意问答	2	1	21	2	3	2	2	1	2	2	2	2	2	2	2	1	2	3	3	3	3	3	5	5	5	5	3	5	5	5	5	5	5	5	5	5	5	5	5	5	5	5	5	5	5	5	5	5
190	我已阅读调研说明，同意问答	2	1	22	1	3	2	1	1	2	2	2	2	2	2	2	1	2	5	5	5	5	5	5	5	5	5	5	5	5	5	5	5	5	5	5	5	5	5	5	5	5	5	5	5	5	5	5	5
191	我已阅读调研说明，同意问答	2	1	21	2	3	1	2	1	2	2	2	2	2	2	2	1	3	5	5	5	5	5	5	5	5	5	5	5	5	5	5	5	5	5	5	5	5	5	5	5	5	5	5	5	5	5	5	5
192	我已阅读调研说明，同意问答	1	1	21	2	3	1	1	1	2	2	2	2	2	2	2	1	2	5	4	5	5	5	5	5	5	5	5	5	5	5	5	5	5	5	4	5	5	5	5	5	5	5	5	5	5	5	5	5
193	我已阅读调研说明，同意问答	2	1	23	1	3	2	1	1	1	2	2	2	2	2	2	1	1	5	5	5	5	5	5	5	5	5	5	5	5	5	5	5	5	5	5	5	5	5	5	5	5	5	5	5	5	5	5	5
194	我已阅读调研说明，同意问答	1	1	22	2	3	2	1	1	2	3	3	2	1	2	2	3	2	5	5	5	5	5	5	5	5	5	5	5	5	5	5	5	5	5	5	5	5	5	5	5	5	5	5	5	5	5	5	5
195	我已阅读调研说明，同意问答	2	1	22	2	3	1	2	1	2	3	2	2	1	2	2	1	1	5	5	5	5	5	5	5	5	5	5	5	5	5	5	5	5	5	5	5	5	5	5	5	5	5	5	5	5	5	5	5
196	我已阅读调研说明，同意问答	2	1	20	2	3	2	2	1	2	3	2	1	2	2	2	1	2	5	5	5	5	5	5	5	5	5	5	5	5	5	5	5	5	5	5	5	5	5	5	5	5	5	5	5	5	5	5	5
197	我已阅读调研说明，同意问答	1	1	22	2	3	1	2	1	1	3	2	2	2	2	2	1	1	5	5	5	5	5	5	5	5	5	5	5	5	5	5	5	5	5	5	5	5	5	5	5	5	5	5	5	5	5	5	5
198	我已阅读调研说明，同意问答	2	1	21	1	3	2	2	1	2	2	2	2	2	2	2	1	2	5	4	4	5	5	5	4	4	5	4	5	5	5	5	3	5	5	3	5	5	5	5	5	5	5	5	5	5	5	5	5
199	我已阅读调研说明，同意问答	2	1	21	2	3	2	1	1	2	3	2	2	1	2	2	1	1	5	5	5	5	5	5	5	5	5	5	5	5	5	5	5	5	5	5	5	5	5	5	5	5	5	5	5	5	5	5	5
200	我已阅读调研说明，同意问答	2	1	20	1	3	2	2	1	2	1	3	2	3	2	2	1	1	3	3	5	4	3	5	5	5	5	5	5	5	5	5	5	5	5	1	5	5	5	5	5	5	5	5	5	5	5	5	5
201	我已阅读调研说明，同意问答	2	1	22	2	3	2	2	1	2	2	2	2	2	2	2	1	1	5	5	4	5	5	5	5	5	5	5	5	5	5	5	5	5	5	5	5	5	5	5	5	5	5	5	5	5	5	5	5
202	我已阅读调研说明，同意问答	2	1	22	1	3	2	1	1	2	3	3	2	2	2	2	1	2	4	4	4	4	4	5	4	4	5	5	5	5	5	5	5	5	5	5	5	5	5	5	5	5	5	5	5	5	5	5	5
203	我已阅读调研说明，同意问答	2	1	21	2	3	1	2	1	2	2	3	2	3	2	2	1	3	5	5	5	5	5	5	5	5	5	5	5	5	5	5	5	5	5	3	5	5	5	5	5	5	5	5	5	5	5	5	5
204	我已阅读调研说明，同意问答	2	1	19	2	3	2	1	1	2	3	1	2	1	2	2	2	1	5	5	5	5	5	5	5	5	5	5	5	5	5	5	5	5	5	5	5	5	5	5	5	5	5	5	5	5	5	5	5
205	我已阅读调研说明，同意问答	2	1	21	2	3	2	2	1	2	3	3	2	2	2	2	1	1	5	5	5	5	5	5	5	5	5	5	5	5	5	5	5	5	5	5	5	5	5	5	5	5	5	5	5	5	5	5	5
206	我已阅读调研说明，同意问答	2	1	21	2	3	1	2	1	2	3	3	2	1	2	2	1	2	5	5	5	5	5	5	5	5	5	5	5	5	5	5	5	5	5	5	5	5	5	5	5	5	5	5	5	5	5	5	5
207	我已阅读调研说明，同意问答	2	1	19	1	3	1	1	1	2	2	2	3	3	2	1	1	2	5	5	5	5	5	5	5	5	5	5	5	5	5	5	5	5	5	5	5	5	5	5	5	5	5	5	5	5	5	5	5
208	我已阅读调研说明，同意问答	2	2	21	2	3	2	2	1	2	2	2	3	2	2	2	2	2	4	4	4	5	5	5	5	5	5	5	5	5	5	5	5	5	5	2	5	5	5	5	5	5	5	5	5	5	5	5	5
209	我已阅读调研说明，同意问答	2	1	21	2	3	2	2	1	2	3	2	3	2	2	2	1	1	5	5	5	5	5	5	5	5	5	5	5	5	5	5	5	5	5	5	5	5	5	5	5	5	5	5	5	5	5	5	5
210	我已阅读调研说明，同意问答	2	1	20	2	3	2	2	1	1	2	2	2	2	2	2	1	1	3	3	3	4	4	5	5	5	5	5	5	5	5	5	5	5	5	5	5	5	5	5	5	5	5	5	5	5	5	5	5
211	我已阅读调研说明，同意问答	1	1	20	1	3	2	1	1	2	3	2	2	2	2	2	1	1	4	4	4	4	4	4	4	4	5	5	3	5	5	5	4	4	4	4	5	5	5	5	5	5	5	5	5	5	5	5	5
212	我已阅读调研说明，同意问答	2	1	21	2	3	2	2	1	2	2	2	2	1	2	1	1	1	4	4	4	4	5	5	4	4	4	4	4	5	5	5	5	5	5	5	5	5	5	5	5	5	5	5	5	5	5	5	5
213	我已阅读调研说明，同意问答	2	1	21	2	3	2	1	1	2	2	3	2	2	2	2	1	2	3	3	5	5	3	5	5	4	3	3	4	4	4	4	5	5	5	5	4	4	4	5	5	5	5	5	5	5	5	5	5
214	我已阅读调研说明，同意问答	2	1	21	2	3	2	2	1	2	3	2	2	2	2	2	1	1	5	5	5	5	5	5	5	5	5	5	5	5	5	5	5	5	5	3	5	5	5	5	5	5	5	5	5	5	5	5	5
215	我已阅读调研说明，同意问答	2	1	21	2	3	2	2	1	2	2	2	1	2	2	2	1	1	3	3	3	3	3	4	3	3	4	5	5	4	5	5	5	5	5	5	5	5	5	5	5	5	5	5	5	5	5	5	5
216	我已阅读调研说明，同意问答	2	1	21	1	3	2	2	1	2	3	2	2	2	2	2	1	2	5	3	3	5	5	5	5	5	5	5	5	5	5	5	5	5	5	5	5	5	5	5	5	5	5	5	5	5	5	5	5
217	我已阅读调研说明，同意问答	2	1	19	2	3	2	2	1	2	3	2	2	2	2	2	1	1	5	3	3	5	5	4	4	5	5	5	5	5	5	5	5	5	5	5	5	5	5	5	5	5	5	5	5	5	5	5	5
218	我已阅读调研说明，同意问答	2	1	22	2	3	2	1	1	2	2	2	2	2	2	2	1	1	5	5	5	5	5	5	5	5	5	5	5	4	5	5	5	5	5	4	5	5	5	5	5	5	5	5	5	5	5	5	5
219	我已阅读调研说明，同意问答	2	1	21	2	3	2	2	1	2	3	2	2	1	2	2	3	1	5	5	5	5	5	5	5	5	5	5	5	5	5	5	5	5	5	5	5	5	5	5	5	5	5	5	5	5	5	5	5
220	我已阅读调研说明，同意问答	2	1	21	1	3	2	1	1	2	3	3	2	1	2	2	2	1	5	5	5	5	5	5	5	5	5	5	5	5	5	5	5	5	5	3	5	5	5	5	5	5	5	5	5	5	5	5	5
221	我已阅读调研说明，同意问答	2	1	21	2	3	2	2	1	2	3	3	3	1	2	2	3	1	5	5	5	5	5	5	5	5	5	5	5	5	5	5	5	5	5	5	5	5	5	5	5	5	5	5	5	5	5	5	5
222	我已阅读调研说明，同意问答	1	1	21	1	3	1	1	1	2	3	2	2	2	2	2	1	2	5	5	5	5	5	5	5	5	5	5	5	5	5	5	5	5	5	5	5	5	5	5	5	5	5	5	5	5	5	5	5
223	我已阅读调研说明，同意问答	2	1	21	1	3	1	2	1	2	3	3	2	2	2	2	1	3	5	5	5	5	5	5	5	5	5	5	5	5	5	5	5	5	5	5	5	5	5	5	5	5	5	5	5	5	5	5	5
224	我已阅读调研说明，同意问答	2	1	21	2	2	2	2	1	2	3	3	1	2	2	2	1	2	5	5	5	5	5	5	5	5	5	5	5	5	5	5	5	5	5	5	5	5	5	5	5	5	5	5	5	5	5	5	5
225	我已阅读调研说明，同意问答	1	1	19	1	2	2	2	1	2	3	2	3	1	2	2	1	1	4	5	4	5	5	5	5	5	5	5	5	5	5	5	5	5	5	5	5	5	5	5	5	5	5	5	5	5	5	5	5
226	我已阅读调研说明，同意问答	2	1	21	2	2	1	2	1	2	3	3	2	2	2	2	1	2	5	5	5	5	5	5	5	5	5	5	5	5	5	5	5	5	5	5	5	5	5	5	5	5	5	5	5	5	5	5	5
227	我已阅读调研说明，同意问答	2	1	20	2	2	2	1	1	2	3	3	2	2	2	2	1	2	4	4	4	5	5	5	4	5	5	5	5	5	4	5	5	5	5	4	5	5	5	5	5	5	5	5	5	5	5	5	5
228	我已阅读调研说明，同意问答	2	1	22	2	3	1	2	1	2	2	1	2	1	2	2	1	3	4	3	4	4	5	5	4	4	4	4	4	4	4	4	4	4	4	4	4	5	5	5	4	4	5	5	5	5	5	5	5
229	我已阅读调研说明，同意问答	2	1	21	2	3	2	2	1	2	3	2	2	1	2	2	2	2	5	5	4	5	5	5	5	5	5	5	5	5	5	5	5	5	5	5	5	5	5	5	5	5	5	5	5	5	5	5	5
230	我已阅读调研说明，同意问答	2	1	20	1	3	2	2	1	2	3	2	2	1	2	2	1	1	5	5	4	4	4	5	4	5	4	5	4	5	5	5	4	4	5	5	5	5	5	5	5	5	5	5	5	5	5	5	5
231	我已阅读调研说明，同意问答	2	1	21	2	2	2	1	1	2	2	3	2	2	2	2	1	1	5	5	5	5	5	5	5	5	5	5	5	5	5	5	5	5	5	5	5	5	5	5	5	5	5	5	5	5	5	5	5
232	我已阅读调研说明，同意问答	1	1	21	2	2	1	1	1	2	2	2	3	2	2	2	1	1	4	4	4	5	5	4	5	4	4	5	5	5	5	5	5	5	5	5	5	5	5	5	5	4	4	5	5	5	5	5	5
233	我已阅读调研说明，同意问答	2	1	20	2	2	2	1	1	2	2	3	2	2	2	2	2	1	5	5	5	4	5	4	5	5	5	4	5	5	5	5	5	5	5	5	5	5	5	5	5	5	5	5	5	5	5	5	5
234	我已阅读调研说明，同意问答	2	1	21	2	2	2	2	1	2	2	2	1	3	2	2	1	2	4	4	4	5	5	5	5	4	5	4	3	5	5	5	5	5	5	5	5	5	5	5	5	5	5	5	5	5	5	4	5
235	我已阅读调研说明，同意问答	1	1	21	1	2	1	2	1	2	3	2	2	1	2	2	2	1	5	5	5	4	5	4	5	4	5	5	4	5	4	4	5	4	4	5	4	5	5	5	5	5	5	5	4	4	5	5	4
236	我已阅读调研说明，同意问答	2	1	21	2	2	2	2	1	2	3	2	2	2	2	2	2	1	3	3	4	5	5	5	4	4	4	5	4	5	5	5	5	4	5	4	5	5	5	5	5	5	5	4	5	4	5	5	5
237	我已阅读调研说明，同意问答	2	1	20	2	2	2	2	1	2	1	2	1	3	2	1	1	2	5	1	1	5	5	5	5	5	5	5	5	5	3	5	5	5	5	1	5	5	5	5	5	5	5	5	5	5	5	3	5
238	我已阅读调研说明，同意问答	1	1	20	1	3	1	2	1	2	3	2	3	2	2	2	1	1	5	5	5	5	5	5	5	5	5	5	5	5	5	5	5	5	5	5	5	5	5	5	5	5	5	5	5	5	5	5	4
239	我已阅读调研说明，同意问答	2	1	22	1	3	2	2	1	2	3	2	2	2	2	2	2	2	4	4	4	4	4	4	5	5	5	5	5	5	5	5	5	5	5	5	5	5	5	5	5	5	5	5	5	5	5	4	4
240	我已阅读调研说明，同意问答	2	1	21	1	3	2	1	1	2	2	3	1	2	2	2	1	1	5	3	2	5	5	5	5	5	5	3	5	3	5	5	5	5	5	4	4	4	5	5	4	5	5	5	5	5	5	5	5
241	我已阅读调研说明，同意问答	2	1	22	2	2	2	2	1	2	2	2	2	1	2	2	1	2	4	2	3	5	5	5	5	5	5	5	5	5	5	5	5	5	5	3	5	5	5	5	5	5	5	5	5	5	5	4	5
242	我已阅读调研说明，同意问答	2	1	21	1	2	2	2	1	2	3	3	1	2	2	2	1	3	5	1	2	5	5	5	5	5	5	5	5	5	5	5	5	5	5	3	5	5	5	5	5	5	5	5	5	5	5	5	5
243	我已阅读调研说明，同意问答	2	1	20	2	2	2	2	1	2	2	2	2	1	2	2	1	2	5	3	3	5	5	5	5	5	5	5	5	5	5	5	5	5	5	2	5	5	5	5	3	3	3	3	5	5	5	5	5
244	我已阅读调研说明，同意问答	2	1	21	2	3	2	2	1	2	3	2	2	1	2	2	2	1	5	4	4	5	5	5	5	5	5	5	5	5	5	5	5	5	5	5	5	5	5	5	4	4	4	4	4	5	5	5	5
245	我已阅读调研说明，同意问答	2	1	21	2	2	2	2	1	2	3	2	2	2	2	2	2	3	4	3	2	4	4	4	4	4	5	3	4	4	4	4	5	5	5	2	5	5	5	5	4	5	4	4	4	5	5	5	5
246	我已阅读调研说明，同意问答	2	1	21	1	2	1	2	1	2	3	2	2	2	2	2	1	3	5	5	4	4	4	5	4	4	5	4	5	4	3	4	4	4	5	3	4	4	5	5	3	3	4	3	3	5	5	5	5
247	我已阅读调研说明，同意问答	2	1	21	2	2	1	2	1	2	3	2	2	2	2	2	1	1	5	4	4	4	5	5	5	4	5	4	4	4	5	5	4	4	4	4	4	5	5	5	4	4	4	4	5	5	5	5	5
248	我已阅读调研说明，同意问答	2	1	21	2	2	2	1	1	2	2	2	1	3	2	2	1	2	5	3	5	5	5	5	5	5	5	5	5	5	5	5	5	5	5	5	5	5	5	5	5	5	5	5	5	5	5	5	5
249	我已阅读调研说明，同意问答	1	1	22	2	2	2	2	1	2	3	2	2	2	2	2	1	1	5	5	5	5	5	5	5	5	5	5	5	5	5	5	5	5	5	5	5	5	5	5	5	5	5	5	5	5	5	5	5
250	我已阅读调研说明，同意问答	2	1	20	2	2	2	2	1	2	2	2	2	2	2	2	1	3	4	3	1	4	5	4	4	4	4	4	3	5	5	5	3	4	5	4	5	5	5	5	4	4	5	5	4	5	5	5	5
251	我已阅读调研说明，同意问答	2	1	21	1	2	1	1	1	2	2	3	2	3	2	2	2	3	4	4	3	5	5	5	4	4	4	4	5	4	4	4	5	3	5	5	5	5	4	5	4	4	5	4	4	5	4	3	5
252	我已阅读调研说明，同意问答	2	1	21	2	2	2	1	1	2	3	2	2	2	2	2	1	1	4	4	4	4	4	4	4	4	4	4	4	4	4	4	4	4	4	4	4	4	4	4	4	4	4	4	4	5	5	5	4
253	我已阅读调研说明，同意问答	1	1	21	1	2	1	2	1	2	2	3	2	3	1	1	1	2	4	3	5	4	5	3	3	4	4	5	4	5	4	4	5	4	5	4	5	3	4	5	4	5	5	3	4	5	5	4	5
254	我已阅读调研说明，同意问答	2	1	21	2	2	2	1	1	1	1	3	2	3	2	2	2	1	4	4	4	4	4	4	4	4	4	4	4	4	4	4	4	4	4	4	4	4	4	4	4	4	4	4	4	4	4	4	4
255	我已阅读调研说明，同意问答	2	1	21	2	2	2	2	1	2	3	3	2	3	2	2	1	2	5	5	5	5	5	5	5	5	4	4	5	4	5	4	5	5	5	5	4	4	4	4	5	5	5	4	4	4	4	5	5
256	我已阅读调研说明，同意问答	2	1	21	2	2	2	2	1	2	2	2	1	3	2	2	1	3	5	5	5	5	5	5	5	5	5	5	5	5	5	5	5	5	5	5	5	5	5	5	5	5	5	5	5	5	5	5	5
257	我已阅读调研说明，同意问答	2	1	21	2	2	2	2	1	2	3	3	3	2	2	2	3	1	4	4	4	4	4	5	5	4	5	4	4	4	5	5	4	4	5	4	4	5	5	5	5	5	4	5	4	5	4	5	5
258	我已阅读调研说明，同意问答	2	1	19	2	2	2	2	1	2	2	3	2	2	2	2	1	1	5	4	4	5	5	5	5	4	5	5	5	4	3	4	4	4	4	3	4	5	5	5	4	4	5	5	5	5	5	5	5
259	我已阅读调研说明，同意问答	2	1	20	2	2	2	1	1	2	3	3	2	2	2	2	1	1	4	4	3	4	4	5	5	5	5	5	5	5	5	5	5	4	4	2	5	5	5	5	3	4	4	4	5	5	5	5	5
260	我已阅读调研说明，同意问答	2	1	21	2	2	1	1	1	2	2	2	2	1	2	2	1	1	4	4	4	4	5	5	5	5	5	5	5	5	5	5	5	5	5	5	5	5	5	5	5	5	4	4	3	4	5	5	5
261	我已阅读调研说明，同意问答	2	1	20	2	2	2	2	1	2	3	3	2	2	2	2	1	1	3	4	3	3	4	5	5	5	4	4	4	5	4	3	4	3	5	4	4	5	5	5	3	4	4	5	5	5	5	5	5
262	我已阅读调研说明，同意问答	2	1	21	1	3	2	2	1	2	3	2	2	2	2	2	1	1	4	4	4	5	4	5	5	5	4	3	3	3	3	5	5	4	5	5	3	4	3	5	5	5	3	3	5	5	5	5	5
263	我已阅读调研说明，同意问答	1	1	22	1	3	1	1	1	2	3	2	2	1	2	2	1	2	4	5	3	5	5	5	5	5	4	4	3	4	4	5	5	5	5	5	4	5	5	5	4	5	5	5	4	5	5	4	3
264	我已阅读调研说明，同意问答	2	1	20	1	2	2	2	1	2	3	2	2	2	2	2	1	2	5	3	3	5	5	5	4	4	5	4	5	4	3	4	4	5	4	4	4	4	4	4	4	5	5	5	5	5	5	4	4
265	我已阅读调研说明，同意问答	2	1	22	2	2	2	2	1	1	2	2	2	1	2	2	1	2	4	4	4	4	4	4	3	4	5	5	4	5	5	4	5	4	5	2	4	5	5	5	5	5	5	4	4	5	4	5	3
266	我已阅读调研说明，同意问答	2	1	20	2	2	2	2	1	2	3	2	2	3	2	2	1	1	5	5	5	5	4	5	5	5	5	4	4	4	3	4	4	5	5	5	5	5	5	5	4	4	3	4	3	4	5	4	3
267	我已阅读调研说明，同意问答	2	1	21	2	2	2	2	1	1	3	3	2	3	2	2	1	3	3	3	3	3	3	3	3	4	4	3	3	2	4	3	4	4	4	4	4	5	5	5	4	4	4	4	5	5	4	4	4
268	我已阅读调研说明，同意问答	2	1	19	2	3	2	2	1	1	1	3	2	2	2	2	3	2	3	4	4	4	5	5	4	4	4	4	4	4	4	4	4	4	3	4	3	3	4	4	4	4	4	4	4	5	4	5	4
269	我已阅读调研说明，同意问答	2	1	21	2	2	2	2	1	2	3	3	2	2	2	2	1	2	5	5	5	5	5	5	5	5	5	4	4	5	4	5	5	4	4	4	4	4	4	5	4	4	4	4	4	5	5	5	5
270	我已阅读调研说明，同意问答	2	1	21	2	2	2	2	2	1	3	3	2	3	2	2	1	1	4	4	4	4	4	5	5	5	5	5	5	5	5	5	5	5	5	4	5	5	5	5	5	5	5	5	5	4	4	4	5
271	我已阅读调研说明，同意问答	2	1	21	2	3	1	2	1	2	2	2	2	2	2	2	1	2	4	4	3	5	5	4	5	4	4	4	5	4	4	4	5	5	5	5	5	5	5	5	5	4	4	5	5	5	4	4	4
272	我已阅读调研说明，同意问答	2	1	19	2	2	1	2	1	2	2	1	2	1	2	2	1	2	4	4	4	5	5	5	5	5	5	5	5	5	5	5	5	5	5	5	5	5	5	5	4	4	4	4	4	4	5	5	4
273	我已阅读调研说明，同意问答	2	1	21	2	2	2	1	1	1	1	2	1	2	2	2	1	2	2	2	2	5	5	5	3	4	5	5	3	4	5	3	4	3	4	4	5	5	5	5	5	5	5	5	4	4	4	4	4
274	我已阅读调研说明，同意问答	2	1	21	2	3	2	2	1	2	2	2	2	2	2	2	1	2	3	4	3	4	4	5	4	4	4	4	3	4	4	4	5	4	5	4	4	4	4	5	4	5	4	4	4	5	5	4	4
275	我已阅读调研说明，同意问答	2	1	20	1	3	2	2	1	2	3	2	3	1	2	2	1	3	5	5	5	5	5	5	4	4	4	4	4	4	4	4	4	4	4	4	4	5	5	4	5	5	4	4	4	4	4	4	4
276	我已阅读调研说明，同意问答	2	1	20	2	2	2	2	1	2	2	3	2	2	2	2	1	3	3	3	3	5	5	2	4	5	5	3	5	5	5	5	5	5	5	5	5	5	5	5	4	3	5	5	4	5	5	4	4
277	我已阅读调研说明，同意问答	2	1	19	2	2	2	2	2	2	3	2	2	2	2	2	1	3	4	4	3	3	3	3	3	4	5	4	5	5	5	5	5	5	5	5	5	5	5	5	4	5	5	5	4	4	4	4	4
278	我已阅读调研说明，同意问答	2	1	20	2	2	2	2	1	2	3	1	2	2	2	2	1	1	5	5	5	5	5	5	5	5	5	5	5	5	5	5	5	5	5	5	5	5	5	5	5	5	5	5	5	5	5	3	4
279	我已阅读调研说明，同意问答	2	1	20	2	2	1	2	1	2	3	3	2	2	2	2	1	2	4	4	2	5	5	5	4	4	5	4	4	5	5	4	4	4	4	4	5	5	5	5	3	4	5	5	5	5	5	4	4
280	我已阅读调研说明，同意问答	2	1	20	2	2	2	1	1	2	3	2	2	2	2	2	1	1	3	3	3	4	4	5	5	4	4	3	3	5	4	4	5	4	4	3	5	5	5	5	3	5	5	5	4	5	4	3	3
281	我已阅读调研说明，同意问答	2	1	21	2	2	2	2	1	2	3	2	2	2	2	2	1	1	4	4	4	5	4	5	5	5	5	5	5	5	5	5	5	5	4	4	5	5	5	5	4	4	4	4	4	5	5	4	4
282	我已阅读调研说明，同意问答	2	1	20	1	2	1	2	1	2	2	3	1	2	2	2	1	2	3	3	2	5	5	5	5	5	5	3	4	3	4	3	1	4	4	1	3	5	5	5	3	3	5	3	4	5	4	5	5
283	我已阅读调研说明，同意问答	2	1	21	2	2	1	1	1	2	2	2	2	3	2	2	1	1	4	4	4	4	4	4	3	4	4	3	4	5	5	5	4	4	4	4	4	4	4	4	4	4	4	4	4	4	4	4	4
284	我已阅读调研说明，同意问答	2	1	21	2	2	1	1	1	1	2	3	2	2	2	2	1	2	4	4	4	4	4	5	4	4	4	4	4	4	4	4	5	4	5	4	5	5	5	5	4	4	4	4	4	4	4	4	4
285	我已阅读调研说明，同意问答	2	1	20	2	2	2	2	1	2	3	3	2	1	2	2	1	1	4	4	4	5	5	5	4	4	5	4	4	4	4	4	4	4	4	4	5	5	5	5	4	4	4	4	4	4	4	4	4
286	我已阅读调研说明，同意问答	2	1	20	2	3	2	2	1	2	3	1	2	2	2	2	1	1	5	5	4	5	5	5	5	5	5	5	5	5	5	5	5	5	5	5	5	5	5	5	4	4	4	4	4	4	4	4	4
287	我已阅读调研说明，同意问答	2	1	20	1	2	2	1	1	1	2	3	3	2	2	1	1	3	3	3	3	5	4	3	3	3	5	3	3	4	4	5	4	5	4	4	5	5	5	5	5	5	3	3	3	5	3	5	3
288	我已阅读调研说明，同意问答	2	1	20	1	3	2	2	1	2	2	3	2	3	2	1	1	2	4	3	4	5	5	5	4	5	5	5	4	4	5	5	5	5	5	5	5	5	5	5	4	5	4	4	4	5	5	4	4
289	我已阅读调研说明，同意问答	2	1	20	2	2	2	2	1	2	2	2	2	2	2	2	1	1	4	4	3	4	4	5	5	4	5	4	4	4	4	4	4	4	4	4	4	5	4	5	4	4	4	4	4	4	4	4	4
290	我已阅读调研说明，同意问答	2	1	20	1	2	2	2	1	1	3	2	2	2	2	2	1	1	4	4	4	5	5	5	5	5	5	5	5	4	4	5	3	5	5	3	4	5	5	5	4	4	5	4	4	5	5	3	4
291	我已阅读调研说明，同意问答	2	1	20	2	2	2	1	1	2	2	2	1	2	2	2	1	2	4	3	4	4	4	5	5	4	4	4	5	5	5	5	3	4	4	3	2	3	4	5	4	4	4	4	5	5	5	5	4
292	我已阅读调研说明，同意问答	2	1	20	2	2	1	2	1	2	3	2	3	2	2	2	2	2	4	4	3	5	5	5	4	5	5	5	5	5	4	5	5	5	4	4	5	5	5	5	4	3	4	4	4	4	4	4	4
293	我已阅读调研说明，同意问答	2	1	20	2	2	2	2	1	2	3	2	1	2	2	2	1	2	5	4	4	4	4	4	4	4	4	4	4	4	4	4	3	4	4	4	4	4	4	5	4	4	4	4	4	4	4	4	4
294	我已阅读调研说明，同意问答	2	1	21	2	2	2	2	1	2	2	2	2	2	2	2	1	2	4	4	4	5	5	4	4	5	4	4	4	4	4	4	4	4	5	4	4	5	5	5	4	4	4	4	4	5	4	4	4
295	我已阅读调研说明，同意问答	2	1	21	2	2	1	2	1	2	3	2	2	1	2	2	1	1	4	3	3	5	5	5	4	5	5	5	4	5	5	5	5	3	4	2	4	5	5	5	4	4	4	5	5	5	5	4	4
296	我已阅读调研说明，同意问答	2	1	22	1	2	1	2	1	2	3	2	1	2	2	2	1	3	4	4	4	4	4	5	5	5	4	4	4	4	4	5	5	4	5	3	5	5	4	5	4	5	4	4	4	4	4	4	4
297	我已阅读调研说明，同意问答	2	1	20	2	2	2	2	1	2	3	2	1	2	2	2	1	2	4	4	4	5	5	5	4	4	4	4	4	5	5	5	4	4	5	4	5	4	5	4	4	4	4	4	5	5	5	4	4
298	我已阅读调研说明，同意问答	2	1	20	2	2	2	2	1	1	2	2	1	1	2	2	1	2	5	3	2	5	5	4	2	3	4	4	5	3	3	3	4	4	5	4	5	5	5	5	3	3	3	3	5	5	5	5	5
299	我已阅读调研说明，同意问答	2	1	20	2	2	2	2	2	2	3	2	2	2	2	2	1	2	3	3	4	5	5	5	5	5	5	4	4	5	5	5	5	5	5	3	4	5	5	5	5	3	5	5	4	5	5	5	5
300	我已阅读调研说明，同意问答	2	1	21	2	2	2	2	2	2	2	2	1	2	2	2	1	2	3	3	3	3	3	4	4	4	4	2	2	3	4	3	4	4	4	4	5	4	4	4	4	4	4	4	4	4	4	4	4
301	我已阅读调研说明，同意问答	2	1	19	2	2	2	1	1	2	2	3	2	3	2	2	1	3	4	3	3	3	3	5	4	4	4	5	4	4	4	4	4	4	5	4	5	5	5	5	4	4	4	4	4	4	4	4	4
302	我已阅读调研说明，同意问答	2	1	21	2	2	2	2	1	2	2	2	2	3	2	2	1	3	4	4	4	4	4	4	4	4	4	4	4	4	4	4	4	4	4	4	4	4	4	4	4	4	4	4	4	4	4	4	4
303	我已阅读调研说明，同意问答	1	1	22	1	2	2	2	1	2	3	2	1	2	2	2	1	2	4	4	4	5	5	4	4	4	4	4	4	4	4	4	4	4	4	4	4	4	4	4	4	4	4	4	4	4	4	4	4
304	我已阅读调研说明，同意问答	2	1	20	1	3	1	2	1	2	2	2	2	3	2	2	1	2	3	4	3	4	4	5	5	4	4	4	4	4	4	4	4	4	4	4	4	5	5	5	4	4	4	4	4	4	4	4	4
305	我已阅读调研说明，同意问答	2	1	21	2	2	1	2	1	2	2	2	2	2	2	2	1	1	3	3	3	4	4	3	3	4	4	2	3	5	5	4	4	4	5	4	4	5	5	5	4	4	4	4	4	4	4	4	4
306	我已阅读调研说明，同意问答	2	1	21	2	2	2	2	1	2	3	2	2	1	2	2	1	1	4	4	4	4	4	4	4	4	4	4	4	4	4	4	4	4	4	4	4	4	4	4	4	4	4	4	4	4	4	4	4
307	我已阅读调研说明，同意问答	2	1	20	2	2	2	2	1	2	2	3	2	2	2	2	1	1	3	3	3	3	3	4	4	4	4	4	4	4	4	4	4	4	4	4	4	4	4	4	4	4	4	4	4	4	4	4	4
308	我已阅读调研说明，同意问答	2	1	21	1	2	1	2	1	2	3	2	1	2	2	2	1	1	4	4	4	4	4	4	4	4	4	4	4	4	4	4	4	4	4	4	4	4	4	4	4	4	4	4	4	4	4	4	4
309	我已阅读调研说明，同意问答	2	1	21	2	2	2	2	1	2	3	2	2	1	2	2	1	1	4	4	4	4	4	4	4	4	4	4	4	4	3	4	4	4	4	3	4	4	5	5	4	4	4	4	4	4	4	4	4
310	我已阅读调研说明，同意问答	2	1	21	2	3	2	2	1	2	2	2	3	1	2	2	1	1	4	4	3	4	4	4	4	4	4	4	4	4	3	4	4	4	4	4	4	4	4	4	4	4	4	4	4	4	4	4	4
311	我已阅读调研说明，同意问答	2	1	22	2	2	2	2	1	2	3	2	2	1	2	2	1	2	4	4	4	4	4	4	4	4	4	4	4	4	4	4	4	4	4	4	4	4	4	4	4	4	4	4	4	4	4	4	4
312	我已阅读调研说明，同意问答	2	1	21	2	2	2	2	1	2	2	2	2	2	2	2	1	2	4	4	4	4	4	4	4	4	4	4	4	4	4	4	4	4	4	4	4	4	4	4	4	4	4	4	4	4	4	4	4
313	我已阅读调研说明，同意问答	2	1	21	1	2	1	1	1	2	2	2	2	1	2	2	1	1	3	3	3	3	3	3	3	3	3	3	3	3	3	3	3	3	3	3	3	5	5	5	4	4	4	4	4	4	4	4	4
314	我已阅读调研说明，同意问答	2	1	21	1	2	2	2	1	2	3	2	3	3	2	2	1	3	4	4	4	4	4	4	4	4	4	4	4	4	4	4	4	4	4	4	4	4	4	5	4	4	4	4	4	4	4	4	4
315	我已阅读调研说明，同意问答	2	1	21	2	2	2	2	1	2	2	2	2	2	2	2	1	2	4	4	4	4	4	4	4	4	4	4	4	4	4	4	4	4	4	4	4	4	4	4	4	4	4	4	4	4	4	4	4
316	我已阅读调研说明，同意问答	2	1	21	2	2	2	2	1	2	3	2	2	2	2	2	1	3	4	4	3	4	4	3	4	4	4	4	4	4	4	4	4	4	4	3	4	4	4	4	4	4	4	4	4	4	4	4	4
317	我已阅读调研说明，同意问答	2	1	22	2	2	2	1	1	1	2	2	2	2	2	2	1	3	4	3	3	4	4	4	4	4	4	4	4	4	4	4	4	4	4	4	4	4	4	4	4	4	4	4	4	4	4	4	4
318	我已阅读调研说明，同意问答	2	1	20	1	2	1	2	1	2	3	2	2	2	2	2	1	1	4	4	4	4	4	4	4	4	4	4	4	4	4	4	4	4	4	4	4	4	4	4	4	4	4	4	4	4	4	4	4
319	我已阅读调研说明，同意问答	2	1	21	2	2	2	1	1	2	3	3	1	3	2	2	1	1	5	5	4	4	4	4	4	3	3	3	3	4	3	3	3	4	4	3	4	4	4	4	4	4	4	4	4	4	4	4	4
320	我已阅读调研说明，同意问答	2	1	21	2	2	1	1	1	2	2	2	2	3	2	2	1	2	4	4	3	4	4	4	3	4	4	4	4	4	4	4	4	4	4	3	4	4	4	5	4	4	4	4	4	4	4	4	4
321	我已阅读调研说明，同意问答	2	1	21	1	2	1	2	1	2	3	2	2	2	2	2	1	1	4	4	3	4	4	4	4	4	4	4	4	4	4	4	4	4	4	4	5	5	5	5	5	5	3	4	4	4	4	4	4
322	我已阅读调研说明，同意问答	2	1	19	2	2	2	2	1	2	2	2	2	2	2	2	1	2	4	4	4	4	4	4	4	4	4	4	4	4	4	4	4	4	4	4	4	4	4	4	4	4	4	4	4	4	4	4	4
323	我已阅读调研说明，同意问答	2	1	20	2	2	2	2	1	2	2	2	1	2	2	2	1	2	4	4	4	4	4	4	4	4	4	4	4	4	4	4	4	4	4	4	4	4	4	4	4	4	4	4	4	4	4	4	4
324	我已阅读调研说明，同意问答	2	1	20	2	2	2	2	1	2	2	2	2	2	2	2	1	1	4	3	4	4	4	4	4	4	4	4	4	4	4	4	4	4	4	3	4	4	4	4	4	4	4	4	4	4	4	4	4
325	我已阅读调研说明，同意问答	2	1	21	2	2	2	1	1	2	3	1	2	2	2	2	1	2	4	4	4	4	4	4	4	4	4	4	4	4	4	4	4	4	4	4	4	4	4	4	4	4	4	4	4	4	4	4	4
326	我已阅读调研说明，同意问答	2	1	20	1	2	2	2	1	2	2	3	2	2	2	2	1	2	4	4	4	3	4	5	4	3	3	3	3	3	3	5	3	4	4	4	4	4	4	4	4	4	4	4	4	4	4	4	4
327	我已阅读调研说明，同意问答	2	1	21	1	2	2	1	1	2	2	2	1	2	2	2	1	1	4	4	4	4	4	4	4	4	4	4	4	4	4	4	4	4	4	4	4	4	4	4	4	4	4	4	4	4	4	4	4
328	我已阅读调研说明，同意问答	2	1	20	2	2	2	2	1	2	2	3	2	3	2	2	1	2	4	4	4	4	4	4	4	4	4	4	4	4	4	4	5	5	5	2	5	5	5	5	4	4	4	4	4	4	4	4	4
329	我已阅读调研说明，同意问答	2	2	22	1	2	1	1	1	2	2	3	2	2	2	2	1	1	4	4	4	4	4	4	4	4	4	4	4	4	4	4	4	4	4	4	4	4	4	4	4	4	4	4	4	4	4	4	4
330	我已阅读调研说明，同意问答	2	1	20	2	2	2	2	1	2	2	2	2	1	2	2	1	1	4	4	4	4	4	4	4	4	4	4	4	4	5	4	5	4	5	5	5	5	5	5	4	4	4	4	4	4	4	4	4
331	我已阅读调研说明，同意问答	2	1	22	2	2	2	1	1	2	2	3	2	3	2	2	1	2	3	3	4	4	4	4	4	4	4	3	4	4	4	4	4	4	4	4	4	5	5	4	4	4	4	4	4	4	4	4	4
332	我已阅读调研说明，同意问答	2	1	21	2	2	2	2	1	2	2	2	2	2	2	2	1	1	4	4	4	4	4	4	4	4	4	4	4	5	4	4	4	4	4	4	4	4	4	4	4	4	4	4	4	4	4	4	4
333	我已阅读调研说明，同意问答	2	1	21	2	2	2	2	1	2	2	2	2	3	2	2	1	2	4	4	4	4	5	4	4	4	4	4	4	4	4	4	4	4	4	3	4	4	4	4	4	4	4	4	4	4	4	4	4
334	我已阅读调研说明，同意问答	2	1	21	2	2	2	2	1	2	1	2	2	1	2	2	3	1	3	2	4	4	4	4	4	4	4	4	4	4	4	4	4	4	4	3	5	5	5	4	5	4	3	5	4	4	4	4	5
335	我已阅读调研说明，同意问答	2	1	21	2	2	1	2	1	2	2	2	2	2	2	2	1	2	4	4	4	4	4	4	4	4	4	4	4	4	4	4	4	4	4	4	4	4	4	4	4	4	4	4	4	4	4	4	4
336	我已阅读调研说明，同意问答	2	1	22	1	2	2	2	1	2	2	2	1	2	2	2	1	2	3	3	3	3	4	4	4	4	4	4	4	4	4	4	4	4	4	4	4	4	4	4	4	4	4	4	4	4	4	4	4
337	我已阅读调研说明，同意问答	1	1	22	2	2	2	1	1	1	2	2	2	2	2	2	1	2	4	4	3	4	4	4	4	4	4	4	4	4	4	4	4	4	4	4	4	4	4	4	4	4	4	4	4	4	4	4	4
338	我已阅读调研说明，同意问答	2	1	23	2	2	2	2	1	1	3	2	1	3	2	2	1	3	3	3	3	5	5	5	5	5	5	5	3	5	5	5	5	5	5	5	5	5	5	5	4	4	4	4	4	4	4	4	4
339	我已阅读调研说明，同意问答	1	1	23	2	2	2	1	1	2	2	3	2	3	2	2	1	2	4	4	4	4	4	4	4	4	4	4	4	4	4	4	4	4	4	4	4	4	4	4	4	4	4	4	4	4	4	4	4
340	我已阅读调研说明，同意问答	2	1	20	2	2	2	2	1	2	2	3	1	2	2	2	1	2	4	2	3	4	4	4	4	4	4	4	4	4	4	4	4	4	4	4	4	4	4	4	4	4	4	4	4	4	4	4	4
341	我已阅读调研说明，同意问答	2	1	20	2	2	2	2	1	2	2	2	1	2	2	2	1	1	4	4	4	4	4	4	4	4	4	4	4	4	4	4	4	4	4	3	4	4	4	4	4	4	4	4	4	4	4	4	4
342	我已阅读调研说明，同意问答	2	1	21	2	2	2	2	1	2	2	2	1	2	2	2	1	1	4	4	4	4	4	4	4	4	4	4	4	5	5	4	3	4	3	3	4	4	4	4	4	4	4	4	4	4	4	4	4
343	我已阅读调研说明，同意问答	2	1	19	2	2	2	2	1	2	2	2	1	2	2	2	1	1	4	4	4	4	4	4	4	4	4	4	4	4	4	4	4	4	4	4	4	4	4	4	4	4	4	4	4	4	4	4	4
344	我已阅读调研说明，同意问答	2	1	20	2	2	2	2	1	2	2	2	1	2	2	2	1	1	4	4	3	4	4	3	3	4	4	4	4	5	5	5	4	4	5	3	4	5	5	5	4	4	4	4	4	4	4	4	4
345	我已阅读调研说明，同意问答	2	1	22	2	2	2	2	1	2	3	2	2	2	2	2	1	3	4	4	3	4	4	5	5	5	5	4	4	5	5	4	4	4	4	4	4	5	5	5	4	4	4	4	4	4	4	4	4
346	我已阅读调研说明，同意问答	2	1	22	2	2	2	2	1	2	2	2	3	2	2	2	1	2	3	3	4	4	4	4	4	4	4	4	4	4	4	4	4	4	4	4	4	4	4	4	4	4	4	4	4	4	4	4	4
347	我已阅读调研说明，同意问答	2	1	20	2	2	2	2	1	2	2	3	1	1	2	2	1	1	5	4	3	5	5	5	5	4	5	5	5	5	5	5	4	4	5	4	4	4	5	5	3	3	4	4	4	4	4	4	4
348	我已阅读调研说明，同意问答	2	1	21	2	2	2	2	1	2	2	2	1	2	2	2	1	1	5	4	4	5	5	4	4	4	4	4	4	4	4	4	4	4	4	4	4	4	4	4	4	4	4	4	4	4	4	4	4
349	我已阅读调研说明，同意问答	2	1	22	2	3	2	2	1	2	2	3	2	3	2	2	1	2	4	4	4	4	4	4	4	4	4	4	4	4	4	4	4	4	4	4	4	4	4	4	4	4	4	4	4	4	4	4	4
350	我已阅读调研说明，同意问答	2	1	20	2	2	1	2	1	2	2	2	2	2	2	2	1	1	4	4	3	4	4	5	4	4	4	4	4	4	4	5	5	5	5	5	4	4	4	4	4	4	4	4	4	4	4	4	4
351	我已阅读调研说明，同意问答	2	1	20	2	2	2	2	1	2	2	2	2	2	2	2	1	2	3	3	2	4	5	5	5	5	5	5	5	5	5	5	5	5	5	5	5	5	5	5	2	4	4	3	3	5	5	5	5
352	我已阅读调研说明，同意问答	2	1	21	2	2	2	2	1	2	2	2	2	2	2	2	1	1	4	4	4	5	5	5	5	4	4	4	4	5	5	5	4	4	5	4	5	5	5	5	4	4	4	4	4	4	4	4	4
353	我已阅读调研说明，同意问答	1	1	20	2	2	2	2	1	2	3	2	2	2	2	2	3	1	5	5	4	4	4	4	4	4	4	4	4	4	4	4	4	4	4	4	4	4	4	4	4	4	4	4	4	4	4	4	4
354	我已阅读调研说明，同意问答	2	1	21	2	3	1	2	1	2	3	2	2	2	2	2	1	2	4	4	3	4	4	5	4	4	4	4	4	5	4	4	4	4	4	4	4	4	4	4	4	4	4	4	4	4	4	4	4
355	我已阅读调研说明，同意问答	2	1	21	2	3	1	2	1	2	2	2	2	2	2	2	1	2	4	4	4	4	4	4	4	4	4	4	4	4	4	4	4	4	4	4	4	4	4	4	4	4	4	4	4	4	4	4	4
356	我已阅读调研说明，同意问答	2	1	19	2	3	2	2	1	2	2	2	2	2	2	2	1	2	4	4	4	4	4	4	4	4	4	4	4	4	4	4	4	4	4	4	4	4	5	4	4	4	4	4	4	4	4	4	4
357	我已阅读调研说明，同意问答	2	1	20	1	3	2	2	1	2	3	3	2	1	2	2	1	2	4	3	3	4	4	4	4	4	4	4	4	4	4	4	4	4	4	4	4	4	4	4	4	4	4	4	4	4	4	4	4
358	我已阅读调研说明，同意问答	2	1	22	2	3	2	2	1	2	2	2	2	2	2	2	1	2	3	3	3	3	3	3	4	4	4	4	4	4	4	4	4	4	4	4	4	4	4	4	4	4	4	4	4	4	4	4	4
359	我已阅读调研说明，同意问答	2	1	21	2	3	2	2	1	2	2	3	3	3	2	2	1	1	3	3	3	4	3	4	3	4	3	4	4	4	4	4	4	4	4	4	4	4	4	5	4	4	4	4	4	4	4	4	4
360	我已阅读调研说明，同意问答	2	1	20	2	3	2	2	1	2	3	3	1	1	2	2	1	2	5	4	2	4	4	4	4	4	4	4	4	4	4	4	4	4	4	4	4	4	4	4	4	4	4	4	4	4	4	4	4
361	我已阅读调研说明，同意问答	2	1	20	2	3	2	2	1	2	2	3	2	2	2	2	1	3	4	4	3	4	4	4	4	4	4	4	4	4	4	5	5	4	4	4	5	5	5	5	4	4	4	4	4	4	4	4	4
362	我已阅读调研说明，同意问答	2	1	20	2	3	2	2	1	2	2	2	1	2	2	2	1	2	3	3	3	3	3	3	3	3	3	3	3	3	3	3	3	3	3	3	3	3	3	3	4	4	4	4	4	4	4	4	4
363	我已阅读调研说明，同意问答	1	1	20	2	3	1	2	1	2	2	1	2	3	2	2	1	2	5	4	4	4	4	4	4	4	4	4	4	4	4	4	4	4	4	4	4	4	4	4	4	4	4	4	4	4	4	4	4
364	我已阅读调研说明，同意问答	2	1	21	2	3	2	2	1	1	3	3	2	1	2	2	1	2	4	4	3	4	4	4	4	4	4	4	4	4	4	4	4	4	4	4	4	4	4	4	4	4	4	4	4	4	4	4	4
365	我已阅读调研说明，同意问答	2	1	22	2	3	2	1	1	2	2	2	2	2	2	2	1	3	4	4	4	4	4	4	4	4	4	4	4	4	4	4	4	4	4	4	4	4	4	4	4	4	4	4	4	4	4	4	4
366	我已阅读调研说明，同意问答	2	1	20	2	3	2	2	1	2	3	2	2	2	2	2	1	2	4	4	4	4	4	4	4	4	4	4	4	4	4	4	4	4	4	3	4	4	4	4	4	4	4	4	4	4	4	4	4
367	我已阅读调研说明，同意问答	2	1	21	2	3	2	1	1	2	2	2	1	3	2	2	1	2	4	4	4	4	4	4	4	4	4	4	4	4	4	4	4	4	4	4	4	4	4	4	4	4	4	4	4	4	4	4	4
368	我已阅读调研说明，同意问答	2	1	21	1	3	2	1	1	2	2	3	2	2	2	2	1	2	4	3	3	4	4	4	4	4	4	4	4	4	4	4	4	3	4	4	3	4	4	4	4	4	4	4	4	4	4	4	4
369	我已阅读调研说明，同意问答	2	1	20	2	3	2	2	1	1	2	3	2	2	2	2	1	2	4	4	4	4	4	4	4	4	4	4	4	4	4	4	4	4	4	4	4	4	4	4	4	4	4	4	4	4	4	4	4
370	我已阅读调研说明，同意问答	1	1	19	2	2	2	2	1	2	3	2	2	2	2	2	1	1	4	4	4	4	4	4	4	4	4	4	4	4	4	4	4	4	4	4	4	4	4	4	4	4	4	4	4	4	4	4	4
371	我已阅读调研说明，同意问答	2	1	21	1	2	2	2	1	2	2	2	2	2	2	2	1	2	4	4	4	4	4	4	4	4	4	4	4	4	4	4	4	4	4	4	4	4	4	4	4	4	4	4	4	4	4	4	4
372	我已阅读调研说明，同意问答	2	1	20	2	2	2	2	1	2	2	2	1	2	2	2	1	1	4	4	4	4	4	4	4	4	4	4	4	4	4	4	4	4	4	4	4	4	4	4	4	4	4	4	4	4	4	4	4
373	我已阅读调研说明，同意问答	2	1	21	2	3	2	1	1	2	2	2	2	2	2	2	1	1	4	4	4	4	4	4	4	4	4	4	4	4	4	4	4	4	4	4	4	4	4	4	4	4	4	4	4	4	4	4	4
374	我已阅读调研说明，同意问答	2	1	20	2	2	2	1	1	2	2	2	2	2	2	2	1	1	3	3	4	4	4	4	4	4	4	4	4	4	4	4	4	4	4	4	4	4	4	4	4	4	4	4	4	4	4	4	4
375	我已阅读调研说明，同意问答	2	1	21	2	3	2	2	1	2	2	3	2	2	2	2	1	1	3	4	3	3	5	5	4	4	4	4	4	4	4	4	4	4	4	4	4	4	4	4	4	4	4	4	4	4	4	4	4
376	我已阅读调研说明，同意问答	2	1	19	2	2	2	1	1	2	2	3	2	3	2	2	1	3	4	4	4	4	4	4	4	4	4	4	4	4	4	4	4	4	4	4	4	5	5	5	4	4	4	4	4	4	4	4	4
377	我已阅读调研说明，同意问答	2	1	21	2	2	2	2	1	2	2	2	1	2	2	2	1	2	3	3	3	4	4	4	2	4	3	4	4	3	3	3	4	3	4	4	4	4	4	4	4	4	3	4	4	4	4	4	4
378	我已阅读调研说明，同意问答	2	1	21	2	3	2	2	1	2	2	2	2	3	2	2	1	1	3	3	3	4	4	4	4	4	4	4	4	4	4	4	4	4	4	4	4	4	4	4	3	4	4	4	4	4	4	4	4
379	我已阅读调研说明，同意问答	2	1	20	2	3	2	2	1	2	2	2	2	2	2	2	1	1	4	4	4	4	4	4	4	4	4	4	4	4	4	4	4	4	4	4	4	4	4	4	4	4	4	4	4	4	4	4	4
380	我已阅读调研说明，同意问答	2	1	20	2	2	1	1	2	2	3	2	3	2	2	2	2	1	4	4	4	5	4	5	5	4	4	3	4	4	4	4	5	5	5	2	5	5	5	5	4	4	4	4	4	4	4	4	4
381	我已阅读调研说明，同意问答	1	1	20	1	2	2	2	1	2	3	2	3	2	2	2	1	1	3	3	3	3	3	3	3	3	3	3	3	3	3	3	3	3	3	3	3	3	3	3	3	3	4	4	4	4	4	4	4
382	我已阅读调研说明，同意问答	1	1	20	2	2	2	2	1	2	3	2	2	3	2	2	1	2	3	3	4	4	4	4	4	4	4	4	4	4	4	4	4	3	1	3	5	5	5	5	3	3	4	4	4	4	4	4	4
383	我已阅读调研说明，同意问答	2	2	21	2	2	2	2	1	2	2	3	2	3	2	2	1	2	4	5	5	5	5	5	5	5	5	3	1	5	5	5	5	5	5	5	5	3	4	3	4	4	3	3	3	3	5	3	5
384	我已阅读调研说明，同意问答	2	1	21	2	2	2	2	1	2	2	2	1	2	2	2	1	1	4	3	3	4	4	4	4	4	4	4	4	4	4	4	4	4	4	4	4	4	4	4	3	4	4	4	4	4	4	4	3
385	我已阅读调研说明，同意问答	2	1	20	2	2	2	2	1	2	2	2	2	2	2	2	1	1	3	4	2	3	4	5	4	4	4	4	4	4	4	4	4	4	4	2	4	4	4	4	4	4	4	4	4	4	4	4	4
386	我已阅读调研说明，同意问答	2	1	21	2	2	2	1	1	2	2	3	2	1	2	1	1	1	3	4	3	5	5	5	5	5	5	5	5	5	5	5	5	5	5	5	5	5	5	5	3	2	4	4	3	4	4	3	4
387	我已阅读调研说明，同意问答	2	1	21	2	3	2	2	1	2	2	3	1	3	2	2	1	1	4	3	3	5	5	5	4	5	5	5	5	5	5	5	5	5	5	5	5	5	5	5	4	5	4	4	4	4	4	4	4
388	我已阅读调研说明，同意问答	2	1	21	1	3	2	2	1	2	3	3	2	3	2	2	1	3	4	5	5	5	5	5	5	5	5	5	5	5	4	5	5	5	5	5	5	5	5	5	4	4	4	4	4	5	4	4	3
389	我已阅读调研说明，同意问答	2	1	20	2	3	2	1	1	1	2	3	2	3	2	2	1	2	4	4	4	4	4	4	4	4	4	4	4	4	4	4	4	4	4	4	4	4	4	4	4	4	4	4	4	4	4	4	4
390	我已阅读调研说明，同意问答	2	1	20	1	3	2	2	1	2	2	3	2	3	1	1	1	3	3	3	3	3	3	3	3	3	3	3	3	3	3	3	3	3	3	3	3	3	3	3	3	3	3	3	3	5	5	3	5
391	我已阅读调研说明，同意问答	2	1	20	2	2	2	2	1	2	3	2	2	2	1	1	1	2	4	4	4	4	5	5	5	4	5	4	4	5	5	5	5	5	5	2	5	5	4	5	4	2	4	4	4	4	4	4	4
392	我已阅读调研说明，同意问答	2	1	21	2	2	2	1	1	2	2	3	2	2	2	2	1	2	4	4	4	4	4	4	4	4	4	4	4	4	4	4	4	4	4	4	4	4	4	4	3	4	4	4	4	4	4	3	4
393	我已阅读调研说明，同意问答	1	1	20	2	2	2	1	1	2	3	2	2	2	2	2	1	2	3	4	4	2	4	3	2	4	2	4	4	3	4	2	5	4	4	4	3	4	5	5	4	2	4	3	4	4	2	4	2
394	我已阅读调研说明，同意问答	2	1	21	1	2	2	2	1	2	2	3	1	2	2	2	1	3	3	1	3	4	5	5	5	4	5	5	5	5	4	5	4	3	4	3	5	5	5	5	4	4	4	4	4	4	4	4	3
395	我已阅读调研说明，同意问答	1	1	20	2	2	2	2	1	2	2	1	2	3	2	2	1	1	2	3	3	3	3	3	3	3	3	3	3	3	3	3	3	3	3	3	3	3	3	3	3	3	3	4	4	4	4	4	4
396	我已阅读调研说明，同意问答	2	1	22	2	2	2	2	1	2	3	3	2	1	2	2	1	1	5	3	3	5	5	5	5	5	5	5	4	5	5	5	5	5	5	2	5	5	5	5	4	4	4	4	4	5	4	3	4
397	我已阅读调研说明，同意问答	2	1	20	2	3	2	2	1	2	2	2	2	2	2	2	1	2	4	4	3	4	4	4	4	4	4	3	4	4	4	4	4	4	4	4	4	4	4	4	4	4	4	4	4	4	4	3	4
398	我已阅读调研说明，同意问答	2	1	22	2	2	2	2	1	2	3	3	2	1	2	2	1	1	4	4	4	5	5	4	5	5	5	4	4	4	4	4	4	4	4	4	5	5	5	5	4	4	4	4	4	4	4	4	4
399	我已阅读调研说明，同意问答	2	1	20	2	2	2	2	1	2	3	2	3	2	2	2	1	1	4	3	3	5	5	5	5	5	5	5	5	5	5	4	5	5	5	3	5	5	5	5	4	4	4	3	2	5	3	4	4
400	我已阅读调研说明，同意问答	2	1	20	2	2	2	2	1	2	3	2	2	2	2	2	1	2	4	4	3	4	5	5	4	4	4	4	4	4	4	5	5	4	5	4	5	5	5	5	4	4	4	4	5	5	4	4	4
401	我已阅读调研说明，同意问答	2	1	21	1	2	1	2	1	2	2	2	2	2	2	2	1	1	3	5	5	3	5	5	4	4	5	5	5	5	5	5	5	5	5	5	5	5	5	5	3	4	4	3	3	4	4	4	4
402	我已阅读调研说明，同意问答	2	1	21	2	2	2	2	1	2	3	2	2	2	2	2	1	1	4	4	3	4	4	4	4	3	4	3	4	4	4	4	4	4	4	3	5	5	5	5	4	4	4	4	4	4	4	3	4
403	我已阅读调研说明，同意问答	2	1	20	1	2	2	2	1	2	2	2	2	2	2	2	1	1	3	3	1	4	3	4	4	4	4	3	3	5	4	5	3	5	5	2	5	5	5	5	3	3	4	4	4	5	5	4	4
404	我已阅读调研说明，同意问答	2	1	21	2	2	2	2	1	1	2	2	1	3	2	2	1	2	4	4	2	5	5	5	5	4	5	3	4	5	5	5	3	4	4	4	4	4	4	3	3	4	3	4	4	4	4	4	4
405	我已阅读调研说明，同意问答	2	1	21	2	2	2	2	1	2	2	2	1	2	2	2	1	1	5	2	3	5	5	4	2	5	4	2	5	5	5	5	5	5	5	4	5	5	5	5	5	5	5	5	5	5	5	5	4
406	我已阅读调研说明，同意问答	1	1	21	2	2	2	2	1	2	3	2	2	2	2	2	1	1	3	4	3	4	4	3	3	4	3	3	4	3	3	4	3	2	3	4	4	4	4	4	4	4	4	4	4	4	3	4	3
407	我已阅读调研说明，同意问答	2	1	21	1	2	2	2	1	2	2	2	3	1	2	2	1	2	3	4	4	3	3	4	4	4	4	3	4	4	4	4	4	4	4	3	4	4	4	4	4	4	4	4	4	3	4	4	4
408	我已阅读调研说明，同意问答	2	1	20	2	2	2	1	2	2	2	3	1	2	2	2	1	3	3	3	3	3	3	5	4	4	4	4	4	4	4	3	3	4	4	4	4	4	3	3	4	3	3	3	4	3	4	3	3
409	我已阅读调研说明，同意问答	1	1	20	2	2	2	2	1	2	2	2	2	2	2	2	1	1	4	3	3	5	4	4	4	3	4	3	3	4	4	4	4	4	4	4	4	4	4	4	4	4	4	4	4	4	4	4	3
410	我已阅读调研说明，同意问答	2	1	19	2	2	2	1	1	2	3	3	1	3	2	1	1	1	3	3	3	3	3	3	3	3	3	3	3	3	3	3	3	3	3	3	3	3	3	3	4	3	4	3	4	3	3	4	4
411	我已阅读调研说明，同意问答	2	1	20	2	2	2	2	1	2	3	3	2	1	2	2	1	2	4	4	3	4	4	4	4	3	4	3	3	4	4	3	4	4	4	4	4	5	4	5	3	3	3	3	3	4	4	4	4
412	我已阅读调研说明，同意问答	2	1	20	2	2	2	2	1	2	3	2	1	2	2	2	1	2	4	3	2	4	4	4	4	4	4	3	3	4	4	4	4	4	4	4	4	4	4	4	4	4	4	4	4	4	4	3	3
413	我已阅读调研说明，同意问答	2	1	22	2	2	2	1	1	2	1	2	2	2	2	2	1	1	3	3	3	3	3	3	3	5	3	4	4	4	3	3	4	4	5	4	3	3	3	3	5	5	3	3	3	5	5	5	5
414	我已阅读调研说明，同意问答	2	1	21	2	3	1	2	1	1	2	3	2	2	2	2	1	3	3	3	3	4	4	4	4	3	4	4	4	3	4	4	4	4	4	4	4	5	5	3	4	4	4	4	4	4	4	4	4
415	我已阅读调研说明，同意问答	1	1	19	2	2	2	2	1	2	2	2	2	2	2	2	1	1	4	4	4	4	4	5	5	4	4	4	4	4	4	4	2	3	2	3	5	5	5	5	5	4	4	4	4	4	4	3	3
416	我已阅读调研说明，同意问答	2	1	21	1	2	2	2	1	2	2	2	2	2	2	2	1	3	4	3	3	5	5	5	5	4	4	4	4	4	4	4	4	4	4	3	5	4	4	5	4	4	3	4	4	5	4	4	4
417	我已阅读调研说明，同意问答	2	1	22	2	2	2	2	1	2	2	2	1	2	2	2	1	2	3	3	3	3	3	3	3	3	4	4	4	4	4	4	4	4	4	4	4	5	5	5	3	3	3	4	4	4	4	4	4
418	我已阅读调研说明，同意问答	2	1	21	2	3	2	2	1	2	2	2	2	2	2	2	1	2	4	4	3	4	4	4	4	4	4	4	4	4	4	4	4	4	4	4	4	4	4	4	4	4	4	4	4	4	4	4	4
419	我已阅读调研说明，同意问答	2	1	17	2	2	2	2	2	2	2	3	2	3	2	2	1	1	3	3	3	3	3	3	3	3	3	3	3	3	3	3	3	3	3	3	5	5	5	5	3	3	3	3	3	3	3	4	4
420	我已阅读调研说明，同意问答	2	1	22	2	2	2	2	1	2	2	2	2	1	2	2	1	1	4	2	2	4	4	4	4	3	5	3	5	5	5	5	3	3	4	3	4	4	5	4	3	3	3	4	3	4	4	3	4
421	我已阅读调研说明，同意问答	2	1	19	2	2	2	2	1	2	3	2	1	1	2	2	1	1	5	2	4	5	5	5	3	2	5	2	2	5	5	5	5	5	5	2	5	5	5	5	4	2	5	5	5	5	5	2	3
422	我已阅读调研说明，同意问答	2	1	21	2	2	2	1	1	2	1	3	2	2	2	2	1	1	2	3	2	2	4	3	2	3	2	3	4	5	5	5	4	4	4	2	3	3	3	3	3	3	3	3	2	5	4	4	4
423	我已阅读调研说明，同意问答	2	1	20	2	2	2	2	2	2	2	2	1	2	2	2	1	2	4	3	3	3	3	5	4	3	3	3	3	4	4	4	5	4	4	3	4	5	4	4	4	4	4	4	4	4	4	4	4
424	我已阅读调研说明，同意问答	1	1	20	2	2	2	2	1	2	2	2	2	2	2	2	1	1	4	3	3	3	4	4	4	3	3	3	3	3	3	5	3	4	3	4	5	5	5	5	4	3	3	3	4	4	4	3	3
425	我已阅读调研说明，同意问答	2	1	22	1	2	2	2	1	2	3	2	1	3	2	2	1	1	4	3	3	5	5	5	5	5	5	5	3	3	3	3	3	3	3	3	3	3	3	3	3	3	3	3	3	3	3	3	3
426	我已阅读调研说明，同意问答	2	1	21	1	3	1	2	1	2	2	2	2	2	2	2	1	1	3	3	3	3	3	3	3	3	3	3	4	4	4	4	4	4	4	3	4	4	4	4	4	4	4	4	4	4	4	4	3
427	我已阅读调研说明，同意问答	2	1	21	2	2	2	2	1	2	2	2	2	2	2	2	1	3	4	3	3	4	4	4	4	4	4	3	3	4	4	3	4	3	4	4	4	4	4	4	3	4	3	3	4	4	4	4	4
428	我已阅读调研说明，同意问答	2	1	20	2	3	2	2	1	2	3	2	1	1	2	2	1	2	4	4	3	4	4	4	4	4	4	3	3	4	4	4	3	4	4	3	4	4	4	4	4	4	3	3	4	4	4	3	3
429	我已阅读调研说明，同意问答	2	1	20	2	2	2	1	1	1	2	2	2	1	2	2	1	2	3	4	4	4	5	4	4	4	4	4	4	4	4	4	4	4	4	3	4	4	4	4	3	4	4	4	4	4	4	4	4
430	我已阅读调研说明，同意问答	2	1	22	1	2	2	1	1	2	3	3	2	1	2	2	1	3	3	3	3	4	4	4	3	4	4	3	4	4	4	4	4	4	4	3	5	5	5	5	3	3	4	4	3	4	4	4	4
431	我已阅读调研说明，同意问答	1	1	22	2	2	2	2	1	2	2	2	2	2	2	1	1	2	3	3	3	3	3	5	4	3	4	4	3	4	4	5	5	5	5	4	5	5	5	5	3	4	3	3	3	3	3	5	5
432	我已阅读调研说明，同意问答	1	1	19	1	2	2	2	1	2	2	2	1	3	1	1	1	2	4	3	1	5	5	4	4	3	4	4	4	5	5	4	5	4	5	3	4	4	5	4	3	4	3	3	3	4	4	4	4
433	我已阅读调研说明，同意问答	1	1	20	2	2	2	1	1	2	3	3	3	3	2	2	2	1	3	3	1	5	5	4	4	4	4	4	4	4	4	4	4	4	4	4	4	4	4	4	4	4	4	4	4	4	4	4	4
434	我已阅读调研说明，同意问答	2	1	22	2	2	2	2	1	2	3	2	2	1	2	2	1	1	4	5	3	5	5	5	5	4	4	5	4	5	5	4	5	4	5	2	4	5	5	5	4	4	3	4	4	4	4	3	3
435	我已阅读调研说明，同意问答	2	1	19	2	2	2	2	1	2	3	3	2	1	2	2	1	1	5	3	3	5	5	5	4	5	5	5	4	5	5	5	5	5	5	2	5	5	5	5	4	5	4	4	3	5	4	3	3
436	我已阅读调研说明，同意问答	2	1	17	1	3	2	1	1	2	2	3	2	2	2	2	1	2	4	3	2	4	4	4	4	4	4	2	3	4	4	4	4	3	4	4	4	4	4	3	3	4	4	4	4	4	4	4	4
437	我已阅读调研说明，同意问答	2	1	17	2	2	2	2	1	2	2	2	1	3	2	2	1	1	3	3	3	5	5	5	4	5	5	4	3	4	5	3	5	5	5	4	5	5	5	5	3	3	3	3	5	5	5	3	4
438	我已阅读调研说明，同意问答	2	1	21	1	2	1	2	1	2	2	3	1	1	2	2	1	3	4	2	2	4	4	4	4	4	4	4	4	4	4	4	4	4	4	4	4	4	4	4	4	4	4	4	4	4	4	4	4
439	我已阅读调研说明，同意问答	2	1	21	1	2	2	2	1	2	2	2	2	1	2	2	1	1	3	3	3	3	3	4	4	4	4	4	4	4	3	4	3	4	4	3	4	3	4	3	3	3	3	3	4	4	3	4	3
440	我已阅读调研说明，同意问答	2	1	21	2	2	2	1	1	2	2	2	1	2	2	2	1	2	4	4	4	5	5	5	4	4	4	3	3	4	4	4	3	3	4	4	5	5	5	5	3	3	4	4	4	5	5	3	3
441	我已阅读调研说明，同意问答	2	1	23	2	3	1	2	1	1	1	2	1	3	2	2	1	2	4	4	3	4	4	4	4	4	4	4	5	5	5	5	3	3	3	3	5	4	5	5	3	3	3	3	3	5	4	4	4
442	我已阅读调研说明，同意问答	2	1	20	2	3	2	2	1	2	2	2	1	2	2	2	1	2	4	2	2	5	5	5	3	4	4	3	3	4	4	4	4	3	4	4	4	4	4	4	3	4	4	4	4	4	4	3	3
443	我已阅读调研说明，同意问答	2	1	21	2	3	2	2	1	2	2	2	2	2	2	2	1	1	4	3	3	5	4	4	4	4	4	3	4	4	4	4	4	4	4	3	4	4	4	4	3	4	4	4	3	4	4	3	3
444	我已阅读调研说明，同意问答	1	1	20	2	3	2	2	1	2	2	2	2	3	2	2	1	2	3	3	3	2	3	4	3	3	3	3	2	3	4	4	3	3	4	2	3	4	4	4	3	3	4	3	4	4	3	4	4
445	我已阅读调研说明，同意问答	2	1	20	2	3	2	2	1	2	3	3	2	3	2	2	1	1	4	2	3	4	5	5	5	5	5	3	3	4	4	5	4	5	5	4	5	5	5	5	3	4	4	4	4	5	3	3	4
446	我已阅读调研说明，同意问答	2	1	21	2	2	2	2	1	2	2	3	2	3	2	2	1	3	4	4	4	4	4	4	3	3	4	3	3	4	3	4	4	4	4	3	4	4	4	4	3	4	4	4	3	4	4	3	3
447	我已阅读调研说明，同意问答	2	1	20	2	2	2	2	1	2	3	2	2	2	2	2	1	2	3	3	3	3	3	3	3	4	4	4	4	5	5	5	5	3	4	4	3	5	5	5	3	3	3	4	4	5	4	3	4
448	我已阅读调研说明，同意问答	2	1	21	2	2	2	2	1	2	3	2	2	2	2	2	1	1	4	3	4	3	4	5	5	3	4	4	4	3	4	3	4	3	4	4	4	4	4	4	3	3	3	4	4	3	4	3	4
449	我已阅读调研说明，同意问答	2	1	21	2	2	2	1	1	2	3	2	2	2	2	2	1	2	4	4	3	5	5	5	5	5	4	4	4	4	3	4	4	4	4	3	5	5	5	5	3	3	3	4	4	4	4	3	4
450	我已阅读调研说明，同意问答	2	1	20	2	2	2	2	1	2	2	1	1	3	2	2	1	1	4	2	2	4	4	4	4	4	4	4	2	3	4	2	4	4	4	3	4	4	4	4	2	4	4	4	4	4	4	2	3
451	我已阅读调研说明，同意问答	2	1	19	2	2	2	1	1	2	2	2	2	2	2	2	1	1	5	5	5	5	5	5	5	5	5	5	5	3	4	3	4	2	3	4	3	5	4	3	3	4	4	3	5	3	4	2	3
452	我已阅读调研说明，同意问答	2	1	20	2	2	2	2	1	2	1	2	2	3	2	2	2	1	4	3	2	5	5	4	4	4	4	4	3	4	4	4	4	4	4	3	4	4	4	4	3	4	3	4	4	4	4	3	4
453	我已阅读调研说明，同意问答	2	1	20	1	2	1	2	1	2	2	3	2	2	2	2	1	3	3	3	2	3	3	3	3	3	3	3	3	3	3	4	3	3	4	4	5	5	5	4	4	4	3	4	4	4	4	4	4
454	我已阅读调研说明，同意问答	2	1	20	2	2	2	1	1	2	3	2	1	2	2	2	1	2	4	2	3	5	5	3	3	4	4	3	4	4	4	4	4	5	4	3	4	4	4	4	4	3	3	4	4	5	4	4	4
455	我已阅读调研说明，同意问答	1	1	20	2	2	2	2	1	1	2	2	1	3	2	2	1	1	5	4	4	4	4	4	4	4	4	4	4	4	4	4	4	4	3	4	4	5	5	5	4	4	4	4	4	4	4	3	3
456	我已阅读调研说明，同意问答	2	1	21	2	2	2	1	1	2	3	2	2	2	2	2	1	2	3	3	3	3	2	3	3	4	3	4	4	4	4	4	4	4	3	4	4	3	3	3	3	3	3	4	3	3	4	3	3
457	我已阅读调研说明，同意问答	2	1	21	2	2	2	2	1	2	2	2	2	2	2	2	1	1	3	3	3	4	4	3	3	3	4	3	3	4	4	4	3	3	3	3	4	4	4	4	3	3	3	3	4	4	3	3	3
458	我已阅读调研说明，同意问答	2	1	22	1	2	2	1	1	2	3	2	3	2	2	2	1	1	5	5	5	5	5	5	5	5	5	5	5	5	5	5	5	5	5	5	5	5	5	5	3	3	3	3	1	5	5	3	3
459	我已阅读调研说明，同意问答	2	1	20	2	2	2	1	1	2	2	3	1	3	2	2	1	2	3	3	2	3	4	3	3	3	2	2	2	4	4	5	5	5	5	3	4	5	5	5	3	5	3	3	3	5	3	3	3
460	我已阅读调研说明，同意问答	2	1	20	2	2	2	2	1	2	2	2	1	2	2	2	1	3	3	3	3	4	4	5	4	3	3	3	3	3	3	3	4	3	3	4	3	4	4	4	3	3	3	3	3	4	4	3	3
461	我已阅读调研说明，同意问答	2	1	19	2	2	2	2	1	2	3	3	2	3	2	2	1	1	5	2	2	4	4	4	3	4	4	4	4	4	4	4	4	4	4	4	4	5	5	5	3	4	3	3	3	4	3	3	4
462	我已阅读调研说明，同意问答	2	1	20	2	3	2	2	1	1	1	3	1	1	2	2	1	2	4	2	2	5	5	5	5	5	4	4	4	5	5	5	2	4	4	4	4	5	5	4	4	4	3	4	4	5	5	5	4
463	我已阅读调研说明，同意问答	2	1	21	2	2	2	2	1	2	3	2	2	2	2	2	1	2	5	3	3	3	5	5	3	3	5	3	5	4	4	5	4	4	4	3	5	5	5	5	2	3	3	4	4	4	4	2	2
464	我已阅读调研说明，同意问答	2	1	20	2	2	2	2	1	2	2	2	3	2	2	2	1	1	3	3	4	4	4	4	4	4	4	4	3	3	4	4	4	3	4	4	4	4	4	4	4	4	4	3	3	3	3	3	3
465	我已阅读调研说明，同意问答	2	1	20	2	2	1	2	1	2	2	2	2	3	2	2	1	2	4	3	3	4	4	4	4	4	4	3	3	3	3	3	4	5	5	4	4	5	5	5	4	4	4	4	3	3	3	3	3
466	我已阅读调研说明，同意问答	1	1	21	1	2	2	1	1	2	2	2	1	3	1	1	1	2	3	3	3	3	3	3	3	3	2	4	2	4	4	2	4	4	2	4	2	4	4	2	4	2	4	4	2	4	4	2	3
467	我已阅读调研说明，同意问答	2	1	21	2	2	2	2	1	2	3	2	2	2	2	2	1	1	4	4	4	5	5	5	5	5	5	4	5	5	4	5	5	4	4	2	4	5	5	4	4	4	4	4	2	4	5	4	4
468	我已阅读调研说明，同意问答	2	1	21	2	3	1	1	1	2	2	3	1	2	2	2	1	2	3	3	3	3	3	3	3	3	3	3	3	4	5	4	4	4	3	4	4	4	4	4	3	3	3	3	3	4	3	3	3
469	我已阅读调研说明，同意问答	2	1	21	1	2	2	1	1	2	2	2	2	2	2	2	1	3	4	3	3	3	4	4	3	3	4	3	3	4	4	4	4	3	4	3	5	4	4	4	3	3	4	3	4	3	4	3	3
470	我已阅读调研说明，同意问答	2	1	21	2	2	2	2	1	2	2	3	1	3	2	2	1	3	3	2	2	3	4	5	3	3	3	3	2	3	3	3	3	3	3	4	3	4	5	5	4	4	4	4	4	4	4	1	3
471	我已阅读调研说明，同意问答	2	1	21	2	2	2	2	1	2	2	3	2	2	2	2	1	1	3	3	3	3	5	5	4	5	5	4	3	3	4	3	3	3	4	4	5	5	5	5	3	3	3	3	4	3	3	3	3
472	我已阅读调研说明，同意问答	2	1	19	1	2	2	2	1	2	3	2	2	2	2	2	1	3	1	2	2	2	4	4	4	4	4	3	4	4	4	4	4	4	4	2	4	4	4	4	2	4	3	3	3	4	4	3	2
473	我已阅读调研说明，同意问答	2	1	21	1	2	2	2	1	2	2	3	1	3	2	2	1	2	3	3	3	3	4	3	4	4	4	3	4	4	4	4	4	4	5	3	5	5	5	5	3	3	3	3	3	3	3	4	4
474	我已阅读调研说明，同意问答	2	1	21	2	2	2	2	1	2	2	2	1	2	2	2	1	3	3	3	2	3	3	3	2	2	2	2	2	3	2	3	5	5	5	5	5	5	5	5	2	5	3	3	3	5	3	3	3
475	我已阅读调研说明，同意问答	2	1	22	2	2	2	2	1	2	2	2	1	3	2	2	1	1	4	4	4	4	4	4	4	4	4	4	4	3	5	5	2	3	5	1	5	5	5	5	3	3	3	3	3	3	3	3	3
476	我已阅读调研说明，同意问答	2	1	20	2	3	2	2	1	1	3	2	3	2	2	2	1	2	3	3	3	3	3	3	3	3	3	3	3	4	4	4	4	3	4	4	4	4	4	4	3	3	3	3	3	3	4	3	3
477	我已阅读调研说明，同意问答	2	1	21	2	2	2	1	1	2	3	2	1	3	2	2	1	3	3	2	1	4	4	4	3	3	3	2	2	4	4	4	4	3	4	4	4	4	4	5	3	3	3	3	4	4	4	3	3
478	我已阅读调研说明，同意问答	2	1	20	2	2	2	2	1	2	2	3	3	2	2	2	1	2	3	3	3	3	3	3	3	3	3	3	3	3	2	4	5	4	5	5	5	5	5	5	4	5	2	3	2	4	3	3	2
479	我已阅读调研说明，同意问答	2	1	21	1	2	2	2	1	2	3	2	2	2	2	2	1	2	3	3	3	3	3	3	3	3	3	3	3	3	3	3	3	3	3	3	3	3	3	3	4	3	3	3	3	3	3	3	3
480	我已阅读调研说明，同意问答	2	1	21	2	3	2	2	1	2	2	2	1	2	2	2	1	2	3	2	3	3	4	4	3	4	3	3	3	3	3	3	4	3	4	3	4	5	5	5	3	3	3	3	3	4	3	3	4
481	我已阅读调研说明，同意问答	2	1	20	2	2	2	1	1	2	3	2	2	3	2	2	1	1	3	3	3	3	3	3	3	3	3	3	3	3	3	3	3	3	3	3	3	3	3	3	3	3	3	3	3	3	3	3	3
482	我已阅读调研说明，同意问答	2	1	20	2	2	2	2	1	2	3	2	1	2	2	2	1	1	3	2	3	3	3	4	3	3	3	3	3	4	4	2	4	3	4	4	3	4	4	4	3	3	3	3	3	4	4	2	3
483	我已阅读调研说明，同意问答	2	1	21	2	2	2	2	1	2	2	2	2	3	2	2	1	2	3	2	2	4	4	4	4	4	4	3	3	5	4	4	4	4	5	3	4	5	5	4	3	3	3	3	3	3	3	3	3
484	我已阅读调研说明，同意问答	2	1	21	2	2	2	2	1	2	2	2	2	3	2	2	1	1	4	3	3	4	4	5	3	3	3	3	3	4	4	4	3	2	3	3	5	5	5	5	4	3	2	3	3	4	3	3	3
485	我已阅读调研说明，同意问答	2	1	22	2	2	2	2	2	2	3	2	1	3	2	2	1	2	3	3	3	3	3	3	3	3	3	3	3	3	3	3	3	3	3	3	3	3	3	3	3	3	3	3	3	3	3	3	3
486	我已阅读调研说明，同意问答	2	1	21	2	2	2	2	1	2	3	2	1	2	2	2	1	2	3	3	3	3	3	3	3	3	3	3	3	3	3	3	3	3	3	3	3	3	3	3	3	3	3	3	3	3	3	3	3
487	我已阅读调研说明，同意问答	2	1	21	2	2	2	2	1	2	2	2	2	2	2	2	1	1	3	3	3	3	3	3	3	3	3	3	3	3	3	3	3	3	3	3	3	3	3	3	3	3	3	3	3	3	3	3	3
488	我已阅读调研说明，同意问答	2	1	21	2	2	2	2	1	2	2	2	2	2	2	2	1	1	3	3	3	3	3	3	3	3	3	3	3	3	3	3	3	3	3	3	3	3	3	3	3	3	3	3	3	3	3	3	3
489	我已阅读调研说明，同意问答	1	1	21	1	2	1	2	1	2	2	3	1	3	2	2	1	3	5	5	1	5	5	3	3	5	5	5	5	5	5	5	3	3	5	5	5	5	5	5	3	3	3	3	3	3	3	3	3
490	我已阅读调研说明，同意问答	2	1	21	1	2	1	2	1	2	2	2	1	2	2	2	1	3	3	3	3	3	3	3	3	3	3	3	3	3	3	3	3	3	3	3	3	3	3	3	3	3	3	3	3	3	3	3	3
491	我已阅读调研说明，同意问答	2	1	22	2	2	2	1	1	2	3	3	1	3	2	2	1	1	4	3	3	3	3	3	3	3	3	3	3	3	3	3	3	3	3	3	3	3	3	3	3	3	3	3	3	3	3	3	3
492	我已阅读调研说明，同意问答	2	1	21	2	2	2	2	1	2	2	2	1	3	2	2	1	2	3	3	3	3	3	3	3	3	3	3	3	3	3	3	4	3	4	4	4	4	4	5	3	3	3	3	3	3	3	3	3
493	我已阅读调研说明，同意问答	2	1	20	2	2	2	2	1	2	2	3	2	3	2	2	1	1	3	3	3	3	3	3	3	3	3	3	3	3	3	3	3	3	3	3	3	3	3	3	3	3	3	3	3	3	3	3	3
494	我已阅读调研说明，同意问答	2	1	21	2	2	2	1	1	2	2	2	2	3	2	1	1	2	3	3	3	3	3	3	3	4	4	4	3	3	3	3	3	3	3	3	3	3	3	3	3	3	3	3	3	3	3	3	3
495	我已阅读调研说明，同意问答	2	1	20	1	2	2	2	1	2	3	2	2	2	2	2	1	1	3	3	3	3	3	3	3	3	3	3	3	3	3	3	3	3	3	3	3	3	3	3	3	3	3	3	3	3	3	3	3
496	我已阅读调研说明，同意问答	2	1	20	1	2	2	1	1	2	3	2	2	3	2	2	1	2	3	3	3	3	3	3	3	3	3	3	3	3	3	3	3	3	3	3	3	3	3	3	3	3	3	3	3	3	3	3	3
497	我已阅读调研说明，同意问答	2	1	19	1	2	2	1	1	2	3	2	2	3	2	2	1	2	3	3	3	3	3	3	3	3	3	3	3	3	3	3	3	3	3	3	3	3	3	3	3	3	3	3	3	3	3	3	3
498	我已阅读调研说明，同意问答	2	1	20	2	2	2	2	1	1	2	3	2	2	2	2	1	2	3	3	3	3	3	3	3	3	3	3	3	3	3	3	3	3	3	3	3	3	3	3	3	3	3	3	3	3	3	3	3
499	我已阅读调研说明，同意问答	2	1	20	2	2	2	2	1	2	2	2	2	2	2	2	1	2	3	3	3	3	3	3	3	3	3	3	3	3	3	3	3	3	3	3	3	3	3	3	3	3	3	3	3	3	3	3	3
500	我已阅读调研说明，同意问答	2	1	21	2	2	2	2	1	2	2	2	2	3	2	2	1	2	3	3	3	3	3	3	3	3	3	3	3	3	3	3	3	3	3	3	3	3	3	3	3	3	3	3	3	3	3	3	3
501	我已阅读调研说明，同意问答	2	1	21	2	2	2	2	1	2	3	3	2	2	2	2	2	3	3	3	3	3	3	3	3	3	3	3	3	3	3	3	3	3	3	3	3	3	3	3	3	3	3	3	3	3	3	3	3
502	我已阅读调研说明，同意问答	2	1	21	2	2	2	1	1	2	2	3	1	3	2	2	1	3	3	3	3	4	4	5	3	4	4	2	2	2	3	5	4	3	5	3	3	4	4	4	3	3	3	3	3	3	3	3	3
503	我已阅读调研说明，同意问答	2	1	21	2	2	2	2	1	2	2	2	2	2	2	2	1	1	3	3	3	3	3	3	3	3	3	3	3	3	3	3	3	3	3	3	3	3	3	3	3	3	3	3	3	3	3	3	3
504	我已阅读调研说明，同意问答	2	1	21	2	2	2	2	1	2	2	3	1	3	2	2	1	3	4	3	1	3	3	3	3	3	3	3	3	3	3	3	3	3	3	3	3	3	3	3	3	3	3	3	3	3	3	3	3
505	我已阅读调研说明，同意问答	2	1	20	2	2	2	1	1	2	2	2	2	2	2	2	1	2	3	3	3	3	3	3	3	3	3	3	3	3	3	3	3	3	3	3	3	3	3	3	3	3	3	3	3	3	3	3	3
506	我已阅读调研说明，同意问答	2	1	20	1	2	2	2	1	2	2	2	1	3	2	2	1	2	3	3	3	3	3	3	3	3	3	3	3	3	3	3	3	3	4	3	5	4	4	4	3	3	3	3	3	3	3	3	3
507	我已阅读调研说明，同意问答	1	1	20	2	2	2	2	1	2	2	3	1	2	2	2	1	2	3	3	3	3	3	3	3	3	3	3	3	3	3	3	3	3	3	3	3	3	3	3	3	3	3	3	3	3	3	3	3
508	我已阅读调研说明，同意问答	2	1	22	2	2	2	2	1	2	2	2	1	3	2	2	1	3	3	3	3	3	3	3	3	3	3	3	3	3	3	3	3	3	3	3	3	3	3	3	3	3	3	3	3	3	3	3	3
509	我已阅读调研说明，同意问答	1	1	21	1	2	2	2	1	2	3	2	2	3	1	2	1	3	3	3	3	3	3	3	3	3	3	3	3	3	3	3	3	3	3	3	3	3	3	3	3	3	3	3	3	3	3	3	3
510	我已阅读调研说明，同意问答	2	1	20	2	2	2	2	1	2	2	2	2	3	2	2	1	3	3	3	3	3	3	3	3	3	3	3	3	3	3	3	3	3	3	3	3	3	3	3	3	3	3	3	3	3	3	3	3
511	我已阅读调研说明，同意问答	2	1	21	2	2	2	2	1	2	2	2	1	3	2	2	1	2	3	3	3	3	3	3	3	3	3	3	3	3	3	3	3	3	3	3	3	3	3	3	3	3	3	3	3	3	3	3	3
512	我已阅读调研说明，同意问答	2	1	20	2	2	2	2	1	2	2	2	2	2	2	2	1	2	3	3	3	3	3	3	3	3	3	3	3	3	3	3	3	3	3	3	3	3	3	3	3	3	3	3	3	3	3	3	3
513	我已阅读调研说明，同意问答	2	1	20	2	2	2	2	1	2	2	2	3	2	1	1	1	2	3	3	3	3	3	3	3	3	3	3	3	3	3	3	3	3	3	3	3	3	3	3	3	3	3	3	3	3	3	3	3
514	我已阅读调研说明，同意问答	2	1	21	1	2	2	1	1	2	2	2	2	3	2	1	1	1	3	3	3	3	3	3	3	3	3	3	3	3	3	3	3	3	3	3	3	3	3	3	3	3	3	3	3	3	3	3	3
515	我已阅读调研说明，同意问答	1	1	20	2	2	2	2	1	2	3	2	2	2	2	2	1	2	3	3	3	3	3	3	3	3	3	3	3	3	3	3	3	3	3	3	3	3	3	3	3	3	3	3	3	3	3	3	3
516	我已阅读调研说明，同意问答	2	2	20	1	2	2	2	1	2	2	2	1	3	2	2	1	2	5	5	5	4	4	4	3	3	3	3	3	3	3	3	3	3	3	3	3	3	3	3	3	3	3	3	3	3	3	3	3
517	我已阅读调研说明，同意问答	2	1	21	2	2	2	2	1	2	2	3	2	2	2	2	1	2	3	3	3	3	3	3	3	3	3	3	3	3	3	3	3	3	3	3	3	3	3	3	3	3	3	3	3	3	3	3	3
518	我已阅读调研说明，同意问答	1	1	22	1	2	1	2	1	2	3	2	2	2	2	2	1	1	5	3	3	3	3	3	3	3	3	3	3	3	3	5	5	3	5	3	3	3	3	3	3	3	3	3	3	3	3	3	3
519	我已阅读调研说明，同意问答	2	1	21	1	2	2	2	1	2	2	3	1	2	2	2	1	2	3	3	3	3	3	3	4	3	3	3	3	3	4	3	4	3	3	3	3	5	5	5	3	3	3	3	3	3	3	3	3
520	我已阅读调研说明，同意问答	2	1	21	2	2	2	2	1	2	2	2	1	2	2	2	1	2	3	2	2	2	3	3	3	3	3	3	3	3	5	3	3	3	3	3	3	4	5	3	3	3	3	3	3	3	3	3	3
521	我已阅读调研说明，同意问答	2	1	21	2	2	2	2	1	2	2	3	2	2	2	2	1	2	3	3	2	4	5	5	5	5	4	5	5	5	5	5	4	5	5	2	5	5	5	5	3	3	3	3	3	3	3	3	3
522	我已阅读调研说明，同意问答	2	1	21	2	2	2	2	1	2	2	2	2	2	2	2	1	1	4	4	4	3	3	3	3	3	3	3	3	3	3	3	3	3	3	3	3	3	3	3	3	3	3	3	3	3	3	3	3
523	我已阅读调研说明，同意问答	2	1	20	2	3	2	2	1	2	3	3	3	2	2	2	2	2	3	3	3	3	3	3	3	3	3	3	3	3	3	3	3	3	3	3	3	3	3	3	3	3	3	3	3	3	3	3	3
524	我已阅读调研说明，同意问答	1	1	23	2	3	2	2	1	1	2	3	2	2	2	2	1	1	3	3	3	3	3	3	3	3	3	3	3	3	3	3	3	3	3	3	3	3	3	3	3	3	3	3	3	3	3	3	3
525	我已阅读调研说明，同意问答	1	1	20	2	3	1	2	1	2	2	2	2	3	2	2	1	2	3	3	3	3	3	3	3	3	3	3	3	3	3	3	3	3	3	3	3	3	3	3	3	3	3	3	3	3	3	3	3
526	我已阅读调研说明，同意问答	2	1	21	2	3	2	1	1	1	2	2	1	3	2	2	1	1	3	5	2	4	4	2	2	1	4	3	3	3	3	4	2	3	3	4	3	4	4	4	3	3	3	3	3	3	3	3	3
527	我已阅读调研说明，同意问答	1	1	21	2	3	2	1	1	2	2	3	3	3	2	2	1	1	5	4	3	4	4	3	3	3	3	3	3	3	3	3	3	3	3	3	3	3	3	3	3	3	3	3	3	3	3	3	3
528	我已阅读调研说明，同意问答	1	1	21	2	3	1	2	1	2	1	2	2	3	2	2	1	1	3	3	3	3	3	3	3	3	3	3	3	3	3	3	3	3	3	3	3	3	3	3	3	3	3	3	3	3	3	3	3
529	我已阅读调研说明，同意问答	2	1	21	1	3	2	2	1	2	2	3	1	2	2	2	1	2	5	3	3	5	5	5	5	4	3	3	3	4	3	3	3	3	3	3	3	3	3	3	3	3	3	3	3	3	3	3	3
530	我已阅读调研说明，同意问答	2	1	22	1	3	2	2	1	2	3	3	2	2	2	2	1	3	3	3	3	3	3	3	3	3	3	3	3	3	3	3	3	3	3	3	3	3	3	3	3	3	3	3	3	3	3	3	3
531	我已阅读调研说明，同意问答	2	1	21	1	3	1	2	1	2	2	2	1	3	2	2	1	2	3	3	3	3	3	3	3	3	3	3	3	3	3	3	3	3	3	3	3	3	3	3	3	3	3	3	3	3	3	3	3
532	我已阅读调研说明，同意问答	2	1	21	1	3	2	2	1	2	3	2	2	2	2	2	1	3	3	3	3	3	3	3	3	3	3	3	3	3	3	3	3	3	3	3	3	3	3	3	3	3	3	3	3	3	3	3	3
533	我已阅读调研说明，同意问答	2	1	20	2	3	2	2	1	2	2	3	1	2	2	2	1	1	3	3	3	3	3	3	3	3	3	3	3	3	3	3	3	3	3	3	3	3	3	3	3	3	3	3	3	3	3	3	3
534	我已阅读调研说明，同意问答	1	1	21	2	2	2	1	1	2	2	2	2	1	2	2	1	2	3	3	3	3	3	3	3	3	3	3	3	3	3	3	3	3	3	3	3	3	3	3	3	3	3	3	3	3	3	3	3
535	我已阅读调研说明，同意问答	2	1	21	2	2	2	2	1	2	3	3	2	2	2	2	1	1	3	3	3	3	3	3	3	3	3	3	3	3	3	3	3	3	3	3	3	3	3	3	3	3	3	3	3	3	3	3	3
536	我已阅读调研说明，同意问答	2	1	20	1	2	2	2	1	2	3	2	2	2	2	2	1	3	1	2	2	2	4	4	4	4	4	3	4	4	4	4	4	3	4	2	4	4	4	4	2	4	3	3	3	4	4	4	3
537	我已阅读调研说明，同意问答	2	1	21	2	2	2	2	1	2	3	3	2	3	2	2	1	2	3	3	3	3	3	3	3	3	3	3	3	5	3	3	3	3	3	3	3	3	3	3	3	3	4	4	2	4	4	3	2
538	我已阅读调研说明，同意问答	2	1	20	2	2	2	1	1	2	3	2	2	3	2	2	1	1	3	3	3	3	5	5	3	3	3	3	3	3	3	3	4	3	3	3	3	3	3	3	3	3	3	3	3	3	4	3	2
539	我已阅读调研说明，同意问答	2	1	20	2	2	2	2	1	2	2	3	1	2	2	2	1	2	2	1	2	2	2	2	1	2	2	1	2	3	4	5	4	4	5	5	5	5	5	5	5	4	1	1	3	3	3	3	3
540	我已阅读调研说明，同意问答	2	1	21	2	2	2	2	1	2	2	2	2	2	2	2	1	3	3	2	3	4	4	5	4	3	4	2	3	5	4	4	5	3	4	1	5	5	5	5	3	1	3	4	4	3	3	4	4
541	我已阅读调研说明，同意问答	2	1	20	2	2	2	2	1	2	2	2	1	3	2	2	1	2	2	3	2	2	3	2	3	2	2	2	3	2	3	3	3	3	2	3	3	3	3	3	3	3	3	3	3	3	3	3	3
542	我已阅读调研说明，同意问答	2	1	23	2	3	2	2	1	2	2	2	2	3	2	2	1	2	2	3	2	2	3	5	4	3	3	2	3	4	4	4	2	2	3	3	4	5	4	4	3	3	3	2	3	2	3	3	3
543	我已阅读调研说明，同意问答	2	1	20	1	3	2	1	1	2	3	3	1	2	2	2	1	1	3	3	3	3	3	3	3	3	3	3	3	3	3	3	3	3	3	3	3	3	3	3	3	3	3	4	2	3	2	3	2
544	我已阅读调研说明，同意问答	2	1	22	2	2	2	2	1	2	2	2	2	2	2	2	1	2	3	2	2	4	4	4	3	3	3	3	4	3	3	4	4	3	4	4	4	5	5	4	3	3	3	3	3	3	3	2	3
545	我已阅读调研说明，同意问答	2	1	20	2	2	2	2	1	2	3	2	1	2	2	2	1	1	4	3	2	4	5	4	3	2	2	3	3	4	4	4	4	3	4	3	3	3	4	4	2	2	3	3	4	4	3	4	3
546	我已阅读调研说明，同意问答	1	1	20	1	2	1	1	1	2	3	2	2	3	2	2	1	1	2	1	1	1	1	1	1	1	1	1	1	1	1	1	1	1	1	2	2	3	3	3	3	3	2	3	2	3	2	3	3
547	我已阅读调研说明，同意问答	2	1	21	1	3	2	2	1	2	2	3	1	3	2	2	1	2	3	3	2	3	4	4	4	3	4	3	3	4	4	3	4	3	4	4	4	4	4	4	3	3	3	3	4	4	4	2	2
548	我已阅读调研说明，同意问答	2	1	21	1	3	2	2	1	2	2	2	1	2	2	2	1	2	3	3	3	3	3	4	4	3	4	2	2	2	2	3	3	2	3	3	3	4	2	3	3	3	2	2	3	2	3	2	3
549	我已阅读调研说明，同意问答	2	1	21	2	2	2	2	1	2	2	2	1	3	2	2	1	2	4	2	1	4	4	4	4	4	4	1	4	5	5	5	5	3	5	4	4	4	5	5	3	2	2	2	2	3	4	2	3
550	我已阅读调研说明，同意问答	2	1	20	2	2	2	2	1	2	2	2	2	2	2	2	1	1	2	2	1	3	3	3	3	2	2	3	3	4	4	3	4	3	4	3	3	4	4	4	2	3	3	3	2	4	3	2	3
551	我已阅读调研说明，同意问答	2	1	20	2	2	2	2	1	2	3	2	3	2	2	2	1	2	2	3	3	3	3	3	3	3	2	3	2	2	2	2	2	2	2	3	2	2	3	2	2	2	3	1	2	2	2	3	3
552	我已阅读调研说明，同意问答	2	1	22	2	2	2	2	1	1	2	1	1	2	2	2	1	2	2	1	1	3	3	3	1	1	5	1	3	2	3	2	3	2	3	3	3	3	4	4	2	2	2	2	3	4	4	2	2
553	我已阅读调研说明，同意问答	2	1	20	1	2	2	2	1	2	2	2	1	3	2	2	1	1	2	2	2	2	2	2	2	2	2	2	2	2	2	2	2	2	2	2	2	2	2	2	2	2	2	2	2	2	2	2	2
554	我已阅读调研说明，同意问答	2	1	21	2	2	2	1	1	2	2	2	1	3	2	2	1	2	1	1	1	1	1	1	1	1	1	1	1	1	1	1	1	1	1	1	1	1	1	1	1	1	1	1	1	1	1	1	1
555	我已阅读调研说明，同意问答	2	1	21	1	2	2	2	1	2	2	2	1	2	2	2	1	1	1	1	1	1	1	1	1	1	1	1	1	1	1	1	1	1	1	1	1	1	1	1	1	1	1	1	1	1	1	1	1
556	我已阅读调研说明，同意问答	2	1	20	1	3	1	2	2	2	3	1	2	2	2	2	1	1	5	5	5	5	5	5	5	5	5	5	5	5	5	5	5	5	5	5	5	5	5	5	5	5	5	5	5	5	5	5	5
557	我已阅读调研说明，同意问答	1	1	21	1	3	1	2	3	2	2	3	2	2	2	1	1	1	5	5	5	5	4	4	4	5	4	4	4	5	5	5	5	5	5	5	5	5	5	5	5	5	5	5	5	5	5	5	5
558	我已阅读调研说明，同意问答	2	1	21	2	3	2	2	3	2	3	2	2	2	2	2	2	3	5	5	5	5	5	5	5	5	5	5	5	5	5	5	5	5	5	5	5	5	5	5	5	5	5	5	5	5	5	5	5
559	我已阅读调研说明，同意问答	2	1	20	2	3	2	1	2	2	2	3	2	1	2	2	1	2	4	3	3	5	5	5	4	5	5	5	5	5	5	5	5	5	5	5	5	5	5	5	5	5	5	5	5	5	5	5	5
560	我已阅读调研说明，同意问答	2	1	20	2	3	2	1	1	2	3	2	3	2	2	2	1	1	4	4	5	5	5	5	5	5	5	5	5	5	5	5	5	5	5	5	5	5	5	5	5	5	5	5	5	5	5	5	5
561	我已阅读调研说明，同意问答	2	1	21	1	3	1	1	1	2	2	2	2	1	2	2	1	1	4	4	4	5	5	5	4	5	5	5	4	4	4	5	5	5	5	5	5	5	5	5	5	5	5	5	5	5	5	5	5
562	我已阅读调研说明，同意问答	1	1	22	2	3	1	1	1	2	3	2	3	2	2	2	1	1	5	5	5	5	5	5	5	5	5	5	5	5	5	5	5	5	5	5	5	5	5	5	5	5	5	5	5	5	5	5	5
563	我已阅读调研说明，同意问答	2	1	20	2	3	2	2	1	2	3	2	2	1	2	2	1	1	5	4	4	5	5	5	4	5	5	4	5	5	5	5	5	5	5	5	5	5	5	5	5	5	5	5	5	5	5	5	5
564	我已阅读调研说明，同意问答	1	1	22	2	3	2	1	1	2	3	2	3	1	2	2	1	2	5	5	5	5	5	5	5	5	5	5	5	5	5	5	5	5	5	5	5	5	5	5	5	5	5	5	5	5	5	5	3
565	我已阅读调研说明，同意问答	2	1	20	1	3	1	2	1	2	3	2	2	2	2	2	3	2	5	5	5	5	5	5	5	5	5	5	5	5	5	5	5	5	5	5	5	5	5	5	5	5	5	5	5	5	5	5	3
566	我已阅读调研说明，同意问答	2	1	20	2	3	2	2	1	2	3	2	3	2	2	2	1	1	5	5	5	5	5	5	5	5	5	5	5	5	5	5	5	5	5	5	5	5	5	5	5	5	5	5	5	5	5	5	5
567	我已阅读调研说明，同意问答	2	1	21	2	3	2	2	1	2	3	1	3	2	2	2	1	2	5	5	5	5	5	5	5	5	5	5	5	5	5	5	5	5	5	5	5	5	5	5	5	5	5	5	5	5	5	5	3
568	我已阅读调研说明，同意问答	2	1	21	2	3	2	1	1	2	3	2	2	2	2	2	1	1	4	5	4	5	5	5	4	5	5	5	5	5	4	5	5	5	5	5	4	4	5	5	5	5	5	5	5	5	5	5	5
569	我已阅读调研说明，同意问答	2	1	20	1	3	2	2	1	2	3	2	3	2	2	1	1	1	5	5	5	5	5	5	5	5	5	5	5	5	5	5	5	5	5	5	5	5	5	5	5	5	5	5	5	5	5	5	5
570	我已阅读调研说明，同意问答	2	1	21	2	3	2	2	1	2	3	2	2	2	2	2	1	1	5	5	3	5	5	5	5	5	5	5	5	5	5	5	5	5	5	5	5	5	5	5	5	5	5	5	5	5	5	5	5
571	我已阅读调研说明，同意问答	2	1	21	2	3	2	1	1	1	2	2	2	1	2	2	1	2	5	5	5	5	5	5	5	5	5	5	5	5	5	5	5	5	5	5	5	5	5	5	5	5	5	5	5	5	5	5	5
572	我已阅读调研说明，同意问答	2	1	20	2	3	1	1	1	2	1	2	2	2	2	2	1	3	4	4	4	4	4	4	4	4	4	4	4	5	5	4	5	5	5	4	5	5	5	5	5	5	5	5	5	5	5	5	3
573	我已阅读调研说明，同意问答	2	1	21	2	3	2	2	1	2	3	3	2	2	2	2	1	1	5	5	5	5	5	5	5	5	5	5	5	5	5	5	5	5	5	5	5	5	5	5	5	5	5	5	5	5	5	5	5
574	我已阅读调研说明，同意问答	2	1	19	2	3	2	2	1	2	3	1	2	1	2	2	2	1	5	5	5	5	5	5	5	5	5	5	5	5	5	5	5	5	5	5	5	5	5	5	5	5	5	5	5	5	5	5	5
575	我已阅读调研说明，同意问答	1	1	21	2	3	2	1	1	2	2	3	2	2	2	2	2	1	5	5	5	5	5	5	5	5	5	5	5	5	5	5	5	5	5	5	5	5	5	5	5	5	5	5	5	5	5	5	5
576	我已阅读调研说明，同意问答	2	1	20	2	3	2	2	1	2	2	3	2	2	2	2	1	1	5	5	5	5	5	5	5	5	5	5	5	5	5	5	5	5	5	5	5	5	5	5	5	5	5	5	5	5	5	5	4
577	我已阅读调研说明，同意问答	1	1	20	2	3	1	2	1	2	2	3	3	3	2	1	1	1	5	5	5	5	5	5	5	5	5	5	5	5	5	5	5	5	5	5	5	5	5	5	5	5	5	5	5	5	5	5	4
578	我已阅读调研说明，同意问答	2	1	21	1	3	1	1	1	1	1	3	2	1	2	2	1	1	5	5	5	5	5	5	5	5	5	5	5	5	5	5	5	5	5	5	5	5	5	5	5	5	5	5	5	5	5	5	4
579	我已阅读调研说明，同意问答	2	1	20	2	3	2	2	1	2	2	3	2	1	2	2	1	2	5	5	5	5	5	5	5	5	5	5	5	5	5	5	5	5	5	5	5	5	5	5	5	5	5	5	5	5	5	5	4
580	我已阅读调研说明，同意问答	2	1	22	1	3	2	1	1	2	3	3	2	1	2	2	3	2	5	5	5	5	5	5	5	5	5	5	5	5	5	5	5	5	5	5	5	5	5	5	5	5	5	5	5	5	5	5	4
581	我已阅读调研说明，同意问答	2	1	20	2	3	2	2	1	2	2	2	2	1	2	2	1	2	5	5	5	5	5	5	5	5	5	5	5	5	5	5	5	5	5	5	5	5	5	5	5	5	5	5	5	5	5	5	4
582	我已阅读调研说明，同意问答	2	1	20	2	3	2	2	1	2	2	3	2	1	2	2	1	1	5	5	5	5	5	5	5	5	5	5	5	5	5	5	5	5	5	5	5	5	5	5	5	5	5	5	5	5	5	5	4
583	我已阅读调研说明，同意问答	2	1	23	2	3	2	2	1	2	3	2	2	2	2	2	1	2	5	4	4	5	5	5	4	5	5	5	5	5	5	5	5	5	5	5	5	5	5	5	5	5	5	5	5	5	5	5	5
584	我已阅读调研说明，同意问答	2	1	20	2	3	2	1	1	2	2	2	2	1	2	2	1	2	3	4	4	4	4	4	4	4	4	4	4	3	4	3	4	4	3	3	3	4	5	5	5	5	5	5	5	5	5	5	5
585	我已阅读调研说明，同意问答	2	1	22	2	3	2	2	1	2	3	2	2	2	2	2	1	3	5	5	5	5	5	5	5	5	5	5	5	4	5	5	5	5	5	5	5	5	5	5	5	5	5	5	5	5	5	5	5
586	我已阅读调研说明，同意问答	2	1	21	2	3	2	1	1	2	2	3	2	2	2	2	3	1	5	5	5	5	5	5	5	5	5	5	5	5	5	5	5	5	5	5	5	5	5	5	5	5	5	5	5	5	5	5	5
587	我已阅读调研说明，同意问答	2	1	21	2	3	2	2	1	2	3	2	2	2	2	2	1	1	5	5	5	5	5	5	5	5	5	5	5	5	5	5	5	5	5	5	5	5	5	5	5	5	5	5	5	5	5	5	5
588	我已阅读调研说明，同意问答	2	1	21	2	3	2	1	1	2	2	3	2	1	2	2	1	1	5	5	5	5	5	5	5	5	5	5	5	5	5	5	5	5	5	5	5	5	5	5	5	5	5	5	5	5	5	5	5
589	我已阅读调研说明，同意问答	2	1	21	2	3	2	2	1	1	2	3	2	1	2	2	1	1	5	5	5	5	5	5	5	5	5	5	5	5	5	5	5	5	5	5	5	5	5	5	5	5	5	5	5	5	5	5	5
590	我已阅读调研说明，同意问答	2	1	21	2	3	2	2	1	1	2	2	2	1	2	2	1	1	4	4	5	5	5	5	5	5	5	5	5	5	5	5	5	5	5	5	5	5	5	5	5	5	5	5	5	5	5	5	5
591	我已阅读调研说明，同意问答	2	1	22	2	3	2	2	1	2	2	2	3	1	2	2	1	2	5	3	2	3	3	5	5	5	5	5	5	5	5	5	5	5	5	3	5	5	5	5	5	5	5	5	5	5	5	5	5
592	我已阅读调研说明，同意问答	2	1	20	2	3	2	2	1	2	2	3	2	2	2	2	1	2	3	4	3	5	5	5	5	5	5	5	5	5	5	5	5	4	4	5	5	4	4	4	5	5	5	5	5	5	5	5	5
593	我已阅读调研说明，同意问答	2	1	20	2	3	2	2	1	2	3	2	2	2	2	2	1	1	5	5	4	4	4	5	5	4	5	5	4	5	5	5	4	5	5	4	4	5	5	5	5	5	5	5	5	5	5	5	5
594	我已阅读调研说明，同意问答	2	1	20	2	3	2	1	1	2	3	2	2	2	2	2	2	1	5	5	5	5	5	5	5	5	5	5	5	5	5	5	5	5	5	5	5	5	5	5	5	5	5	5	5	5	5	5	5
595	我已阅读调研说明，同意问答	2	1	21	1	3	2	2	1	2	3	2	2	2	2	2	1	1	5	5	5	5	5	5	5	5	5	5	5	5	5	5	5	5	5	3	5	5	5	5	5	5	5	5	5	5	5	5	5
596	我已阅读调研说明，同意问答	2	1	19	2	3	2	2	1	2	2	3	2	2	2	2	1	2	4	4	3	5	5	5	5	5	5	5	5	5	4	5	5	5	5	4	5	5	5	5	5	5	5	5	5	5	5	5	5
597	我已阅读调研说明，同意问答	2	1	20	2	3	1	2	1	2	2	2	2	2	2	1	1	3	4	3	3	4	4	5	4	4	4	3	4	4	5	4	3	5	5	3	5	5	5	5	5	5	5	5	5	5	5	5	5
598	我已阅读调研说明，同意问答	2	1	21	2	3	2	2	1	1	3	2	2	1	2	1	1	2	4	3	4	4	5	5	4	3	4	3	5	5	5	5	5	5	5	3	5	5	5	5	5	5	5	5	5	5	5	5	5
599	我已阅读调研说明，同意问答	2	1	20	2	3	2	2	1	2	2	3	2	1	2	2	1	3	5	2	4	5	5	5	3	5	5	5	5	5	5	5	5	5	5	5	5	5	5	5	5	5	5	5	5	5	5	5	5
600	我已阅读调研说明，同意问答	2	1	20	2	3	2	2	1	2	3	2	2	2	2	2	1	1	5	5	5	5	5	5	5	5	5	5	5	5	5	5	5	5	5	5	5	5	5	5	5	5	5	5	5	5	5	5	5
601	我已阅读调研说明，同意问答	2	1	20	2	3	2	2	1	2	3	2	2	2	2	2	1	1	5	5	5	5	5	5	5	5	5	5	5	5	5	5	5	5	5	5	5	5	5	5	5	5	5	5	5	5	5	5	5
602	我已阅读调研说明，同意问答	2	1	20	2	3	2	2	1	2	3	2	2	2	2	2	2	1	5	5	5	5	5	5	5	5	5	5	5	5	5	5	5	5	5	5	5	5	5	5	5	5	5	5	5	5	5	5	5
603	我已阅读调研说明，同意问答	2	1	22	2	3	2	2	1	2	2	2	2	2	2	2	2	1	5	5	5	5	5	5	5	5	5	5	5	5	5	5	5	5	5	5	5	5	5	5	5	5	5	5	5	5	5	5	5
604	我已阅读调研说明，同意问答	2	1	21	2	3	2	2	1	2	3	2	2	2	2	2	1	1	5	5	5	5	5	5	5	5	5	5	5	5	5	5	5	5	5	5	5	5	5	5	5	5	5	5	5	5	5	5	5
605	我已阅读调研说明，同意问答	2	1	19	2	3	2	1	1	2	3	2	3	2	2	2	1	1	5	5	5	5	5	5	5	5	5	5	5	5	5	5	5	5	5	5	5	5	5	5	5	5	5	5	5	5	5	5	5
606	我已阅读调研说明，同意问答	2	1	21	2	3	2	2	1	2	2	2	1	2	2	2	1	1	5	5	5	5	5	5	5	5	5	5	5	5	5	5	5	5	5	5	5	5	5	5	5	5	5	5	5	5	5	5	5
607	我已阅读调研说明，同意问答	1	1	20	2	3	2	2	1	2	2	3	2	2	2	2	1	2	4	4	3	3	4	5	4	4	5	5	5	4	4	4	5	5	4	5	5	5	5	5	5	5	5	5	5	5	5	5	5
608	我已阅读调研说明，同意问答	2	1	20	2	3	2	2	1	2	3	3	2	2	2	2	1	2	5	4	3	5	5	5	5	5	5	5	5	5	5	5	5	5	5	5	5	5	5	5	5	5	5	5	5	5	5	5	5
609	我已阅读调研说明，同意问答	1	1	20	1	3	2	2	1	2	3	2	2	3	2	2	1	2	5	5	5	5	5	5	5	5	5	5	5	5	2	3	5	5	5	3	5	5	5	5	5	5	5	5	5	5	5	5	5
610	我已阅读调研说明，同意问答	1	1	22	2	3	1	1	1	1	2	2	2	2	2	2	1	1	4	4	4	4	4	4	4	4	4	4	4	4	4	4	4	4	4	4	4	4	4	5	5	5	5	5	5	5	5	5	5
611	我已阅读调研说明，同意问答	2	2	24	2	3	2	1	1	2	3	3	3	2	2	2	1	1	5	5	5	5	5	5	5	5	5	5	5	5	5	5	5	5	5	5	5	5	5	5	5	5	5	5	5	5	5	5	5
612	我已阅读调研说明，同意问答	1	1	21	2	3	2	2	1	2	3	2	2	2	2	2	1	1	5	5	5	5	5	5	5	5	5	5	5	5	5	5	5	5	5	3	5	5	5	5	5	5	5	5	5	5	5	5	5
613	我已阅读调研说明，同意问答	2	1	23	2	3	2	2	1	2	3	2	2	2	2	2	1	1	5	5	5	5	5	5	5	5	5	5	5	5	5	5	5	5	5	5	5	5	5	5	5	5	5	5	5	5	5	5	5
614	我已阅读调研说明，同意问答	2	1	21	2	3	2	1	1	2	3	2	1	2	2	2	1	1	5	5	5	5	5	5	5	5	5	5	5	5	5	5	5	5	3	3	5	3	5	5	5	5	5	5	5	5	5	5	5
615	我已阅读调研说明，同意问答	2	1	21	2	3	1	2	1	2	2	2	2	2	2	1	1	1	5	5	5	5	5	5	5	5	5	5	5	5	5	5	5	5	5	5	5	5	5	5	5	5	5	5	5	5	5	5	5
616	我已阅读调研说明，同意问答	2	1	21	1	3	1	1	1	2	3	2	2	2	2	2	1	1	5	4	4	4	4	5	4	5	5	5	5	5	5	5	4	5	5	4	5	5	5	5	5	5	5	5	5	5	5	5	5
617	我已阅读调研说明，同意问答	2	1	21	2	2	2	2	1	2	2	2	2	2	2	2	1	1	5	5	5	5	5	5	5	5	4	4	4	4	4	4	4	4	4	4	4	4	4	4	5	5	5	5	5	5	5	5	5
618	我已阅读调研说明，同意问答	1	1	21	1	2	1	1	1	2	3	2	3	1	2	2	3	1	4	5	5	5	5	5	5	5	5	5	5	5	5	5	5	5	5	5	5	5	5	5	5	5	5	5	5	5	5	5	5
619	我已阅读调研说明，同意问答	1	1	21	2	2	2	1	1	2	3	3	2	2	2	2	1	1	5	5	5	5	5	5	5	5	5	5	5	5	5	5	5	5	5	5	5	5	5	5	5	5	5	5	5	5	5	5	5
620	我已阅读调研说明，同意问答	1	1	23	2	2	2	2	1	2	2	2	2	2	2	2	1	2	5	5	5	5	5	5	5	5	5	5	5	5	5	5	5	5	5	5	5	5	5	5	5	5	5	5	5	5	5	5	5
621	我已阅读调研说明，同意问答	2	1	22	2	3	2	1	1	2	2	2	2	2	2	2	1	2	5	5	5	5	5	5	5	5	5	5	5	5	5	5	5	5	5	5	5	5	5	5	5	5	5	5	5	5	5	5	5
622	我已阅读调研说明，同意问答	2	1	22	2	2	2	2	1	2	3	2	2	2	2	2	1	1	5	5	5	5	5	5	5	5	5	5	5	5	5	5	5	5	5	1	5	5	5	5	5	5	5	5	5	5	5	4	5
623	我已阅读调研说明，同意问答	1	1	22	1	2	1	2	3	2	3	3	2	1	2	2	1	2	3	3	3	3	3	3	3	4	4	4	4	4	4	4	4	5	4	4	5	5	5	5	5	5	5	5	5	5	5	5	5
624	我已阅读调研说明，同意问答	2	1	22	2	2	2	2	1	2	3	2	1	2	2	2	1	2	3	2	2	4	5	5	5	5	5	5	3	5	5	5	5	5	5	5	5	5	5	5	5	5	5	5	5	5	5	5	5
625	我已阅读调研说明，同意问答	2	1	18	2	2	2	2	2	2	2	3	3	1	2	2	2	2	4	3	3	4	4	5	4	4	5	4	5	5	5	5	5	5	5	5	5	5	5	5	5	5	5	5	5	5	5	5	5
626	我已阅读调研说明，同意问答	2	1	20	2	2	2	2	2	2	2	2	3	1	2	2	2	1	3	3	3	3	3	3	3	3	3	3	3	3	3	3	3	4	3	3	3	5	5	5	5	5	5	5	5	5	5	3	5
627	我已阅读调研说明，同意问答	2	1	20	2	2	2	1	1	2	3	2	1	2	2	2	1	1	5	3	5	5	5	5	5	5	5	5	5	4	5	5	5	5	5	5	5	5	5	5	5	5	5	5	5	5	5	5	5
628	我已阅读调研说明，同意问答	2	1	20	2	2	2	2	1	2	3	3	2	1	2	2	1	1	3	3	3	5	5	5	5	5	5	5	5	4	4	4	5	5	5	5	5	5	5	5	5	5	5	5	5	5	5	5	5
629	我已阅读调研说明，同意问答	2	1	20	2	2	1	2	1	2	2	2	1	1	2	2	1	2	5	4	3	3	5	5	5	5	5	5	5	5	4	5	4	5	5	4	5	5	5	5	4	4	5	5	5	5	5	5	5
630	我已阅读调研说明，同意问答	2	1	22	2	2	2	2	1	2	3	2	3	1	2	2	1	1	4	4	4	5	4	5	5	5	5	5	5	4	5	5	5	5	5	1	5	5	5	5	4	4	5	5	5	5	5	5	5
631	我已阅读调研说明，同意问答	2	1	20	2	2	2	2	1	2	2	2	2	2	2	2	1	1	5	3	4	5	5	5	5	5	5	5	4	4	4	5	3	5	5	5	5	5	5	5	5	3	5	5	5	5	5	5	5
632	我已阅读调研说明，同意问答	2	1	20	2	2	2	2	1	2	3	2	2	1	2	2	1	2	5	2	2	5	5	5	5	4	5	3	5	5	5	5	5	5	5	5	4	5	5	5	5	5	5	5	5	5	5	5	5
633	我已阅读调研说明，同意问答	2	1	21	2	2	2	2	1	2	3	2	1	1	2	2	1	2	5	4	3	5	5	5	4	5	5	5	5	5	5	5	5	5	5	5	5	5	5	5	4	5	5	5	5	5	5	5	5
634	我已阅读调研说明，同意问答	2	1	23	2	2	2	1	1	2	2	3	2	2	2	2	1	2	5	5	5	5	5	5	5	5	5	5	5	5	5	5	5	5	5	5	5	5	5	5	5	5	5	5	5	5	4	5	5
635	我已阅读调研说明，同意问答	1	1	21	2	2	2	1	1	2	3	3	3	1	2	2	3	1	5	5	1	5	5	5	5	5	5	5	5	5	3	5	3	5	5	1	5	5	5	5	5	3	5	5	5	5	5	5	5
636	我已阅读调研说明，同意问答	2	1	19	2	3	2	2	1	2	3	2	2	1	2	2	2	1	5	4	4	5	5	5	5	4	4	4	3	5	5	5	5	4	5	4	5	5	5	5	5	5	5	5	5	5	5	5	5
637	我已阅读调研说明，同意问答	2	2	21	2	2	2	1	1	2	3	1	2	2	2	2	1	2	5	5	5	5	5	5	5	5	5	5	5	5	5	5	5	5	5	5	5	5	5	5	5	5	5	5	5	5	5	5	5
638	我已阅读调研说明，同意问答	2	1	18	2	2	2	2	1	2	3	2	3	2	2	2	1	1	3	3	4	5	5	5	5	5	5	5	5	5	5	5	5	5	5	1	5	5	5	5	3	5	5	5	5	5	5	5	5
639	我已阅读调研说明，同意问答	2	1	21	2	2	2	2	1	2	3	2	1	2	2	2	1	2	5	3	5	5	5	5	5	5	5	5	5	5	5	5	5	5	5	3	5	5	5	5	3	4	5	5	5	5	5	5	5
640	我已阅读调研说明，同意问答	2	1	20	2	2	2	2	1	1	2	2	2	1	2	2	1	2	5	4	5	4	5	5	5	4	5	5	5	5	5	5	5	4	5	5	5	5	5	5	5	5	5	5	5	5	5	5	5
641	我已阅读调研说明，同意问答	2	1	20	2	2	2	2	1	2	3	2	2	2	2	2	2	1	5	3	4	4	5	5	5	5	5	5	5	5	5	5	5	5	5	1	5	5	5	5	5	5	5	5	5	5	5	5	5
642	我已阅读调研说明，同意问答	1	1	21	1	3	2	2	1	2	2	2	3	1	2	2	1	1	5	4	3	5	5	5	5	5	5	5	4	5	5	5	5	5	5	5	5	5	5	5	4	5	5	5	3	5	5	5	5
643	我已阅读调研说明，同意问答	2	1	20	2	2	1	2	1	2	3	2	1	3	2	2	1	1	5	3	3	4	5	5	4	5	5	4	5	4	5	5	4	5	5	4	5	5	5	5	5	3	3	5	5	5	5	5	5
644	我已阅读调研说明，同意问答	2	1	20	2	2	2	2	1	2	3	2	2	1	2	2	1	1	5	5	5	5	5	5	5	5	5	5	5	5	5	5	5	5	5	5	5	5	5	5	4	5	5	5	5	5	5	5	5
645	我已阅读调研说明，同意问答	2	1	21	2	3	2	2	1	2	3	2	2	2	2	2	1	2	4	3	4	5	5	5	4	5	5	5	5	4	5	5	5	5	5	5	5	5	5	5	5	5	5	5	5	5	5	4	5
646	我已阅读调研说明，同意问答	2	1	21	2	2	2	2	1	2	2	2	2	2	2	2	1	1	5	4	4	4	4	4	4	4	4	4	5	5	5	5	5	5	5	4	5	5	5	5	5	5	5	5	5	5	5	5	5
647	我已阅读调研说明，同意问答	2	1	17	2	2	2	2	1	2	2	2	1	2	2	2	1	2	5	5	5	5	5	5	4	4	5	4	4	5	5	5	5	5	5	4	5	5	5	5	3	4	5	5	5	5	5	4	5
648	我已阅读调研说明，同意问答	2	1	21	2	2	2	2	1	2	3	2	2	2	2	2	1	2	4	4	4	5	5	5	5	5	5	5	5	5	5	5	4	5	5	3	5	5	5	5	5	5	5	5	5	5	5	5	5
649	我已阅读调研说明，同意问答	2	1	21	2	2	2	2	1	2	2	2	2	2	2	2	1	1	3	3	3	4	5	5	5	5	5	5	4	5	5	5	5	5	5	5	5	5	5	5	4	4	4	5	5	5	5	5	5
650	我已阅读调研说明，同意问答	2	1	21	2	2	2	1	1	2	3	2	3	2	2	2	1	2	5	5	5	5	5	5	5	5	5	5	5	5	5	5	5	5	5	3	5	5	5	5	5	5	5	5	5	5	5	3	5
651	我已阅读调研说明，同意问答	2	1	20	2	2	2	2	1	2	2	2	2	1	2	2	1	1	5	5	5	5	5	5	5	5	5	5	5	5	5	5	5	5	5	5	5	5	5	5	5	5	5	5	5	5	5	4	3
652	我已阅读调研说明，同意问答	1	1	21	2	2	1	1	1	2	3	2	3	2	2	2	1	1	4	4	4	5	5	5	5	5	5	4	3	5	5	5	5	5	5	2	5	5	5	5	4	5	5	5	5	5	5	5	4
653	我已阅读调研说明，同意问答	2	1	22	2	2	2	2	1	2	3	3	2	2	2	2	1	1	5	5	5	5	5	5	5	5	5	5	5	5	5	5	5	5	5	5	5	5	5	5	5	5	5	5	5	5	5	5	5
654	我已阅读调研说明，同意问答	2	1	23	2	2	2	2	1	2	3	3	3	3	2	2	1	1	3	3	3	4	4	5	5	5	5	5	5	5	5	5	5	5	5	5	5	5	5	5	5	5	5	5	5	5	5	5	4
655	我已阅读调研说明，同意问答	2	1	20	1	2	2	2	1	1	2	3	2	2	2	2	1	2	5	5	5	5	4	4	5	5	5	4	5	4	4	5	5	5	5	4	5	4	4	5	5	5	5	5	5	5	5	4	5
656	我已阅读调研说明，同意问答	1	1	20	2	2	2	1	1	2	3	2	2	1	2	2	1	1	4	4	4	4	4	4	5	5	5	5	5	5	5	5	5	5	5	5	5	5	5	5	5	5	5	5	5	5	4	4	4
657	我已阅读调研说明，同意问答	2	1	21	2	3	2	2	1	1	2	3	2	3	2	2	1	1	5	4	5	5	5	5	5	5	5	4	5	5	5	5	5	5	5	4	5	5	5	5	5	4	5	5	5	5	5	4	4
658	我已阅读调研说明，同意问答	2	1	22	2	2	2	2	1	2	2	2	2	2	2	2	1	1	4	4	2	4	5	5	5	5	5	5	5	5	4	5	5	5	5	5	4	5	5	4	5	5	5	5	4	3	5	5	5
659	我已阅读调研说明，同意问答	2	1	21	2	2	2	2	1	2	3	2	2	1	2	2	1	2	4	4	3	5	5	5	5	5	5	5	5	5	4	5	5	5	5	4	5	5	5	5	4	2	3	4	5	5	5	5	5
660	我已阅读调研说明，同意问答	2	1	22	2	2	2	1	1	2	3	2	2	1	2	2	1	1	5	4	3	4	4	5	5	5	5	5	5	5	5	5	5	5	5	4	5	5	5	5	4	4	5	5	5	5	5	5	5
661	我已阅读调研说明，同意问答	2	1	21	1	3	1	2	1	2	3	1	2	2	2	2	1	2	5	4	3	5	5	5	5	5	5	5	5	5	4	5	5	5	5	5	5	5	5	5	5	5	5	5	5	5	5	5	5
662	我已阅读调研说明，同意问答	1	1	20	2	3	1	2	1	2	3	3	3	2	2	2	2	1	4	4	5	5	4	4	4	5	5	4	5	5	4	4	4	4	5	5	4	4	5	4	5	4	5	5	4	4	5	5	4
663	我已阅读调研说明，同意问答	2	1	21	2	3	2	2	1	2	3	3	2	2	2	2	1	1	5	3	3	4	5	4	4	4	5	5	5	5	5	5	5	5	5	5	5	5	5	5	5	5	5	5	5	5	5	5	5
664	我已阅读调研说明，同意问答	1	1	20	1	2	1	2	1	2	2	2	2	2	2	2	1	2	5	5	5	5	5	5	5	5	5	5	5	5	5	5	5	5	5	5	5	5	5	5	5	5	5	5	5	5	5	5	5
665	我已阅读调研说明，同意问答	2	2	20	1	3	1	2	1	2	3	3	3	1	2	2	2	1	4	5	5	5	5	5	4	3	4	4	4	5	5	5	5	5	5	5	5	4	5	4	5	5	5	5	4	5	5	4	5
666	我已阅读调研说明，同意问答	2	1	20	1	2	2	2	2	2	2	2	2	2	2	2	1	2	4	4	4	4	4	5	4	4	4	4	4	4	4	4	4	4	4	4	4	5	4	5	5	5	4	4	5	4	4	4	5
667	我已阅读调研说明，同意问答	2	1	20	2	2	2	2	1	2	3	2	1	2	2	2	1	2	3	3	3	5	5	5	4	4	4	4	4	4	4	4	4	4	4	4	4	5	5	5	5	5	5	5	5	5	5	5	5
668	我已阅读调研说明，同意问答	2	1	20	2	3	2	2	1	2	3	2	2	1	2	2	1	1	4	5	4	5	5	5	5	5	5	5	5	5	5	5	5	5	5	3	4	5	5	5	3	5	3	3	5	5	5	3	4
669	我已阅读调研说明，同意问答	2	1	22	2	2	1	2	1	2	3	2	1	3	2	2	1	2	4	1	1	5	5	5	4	5	5	2	5	5	5	5	5	5	5	3	5	5	5	5	5	5	5	5	5	5	5	3	5
670	我已阅读调研说明，同意问答	2	1	20	2	2	2	2	1	1	3	2	2	2	2	2	1	2	4	3	4	5	5	5	4	5	5	4	5	5	4	5	5	5	5	4	5	5	5	5	3	5	5	5	5	5	5	5	5
671	我已阅读调研说明，同意问答	1	1	19	1	3	1	1	1	2	3	2	3	1	2	2	1	1	4	4	4	4	4	5	4	4	4	4	3	4	4	4	4	4	4	5	5	5	5	5	4	4	4	4	4	4	4	5	5
672	我已阅读调研说明，同意问答	2	1	21	2	2	2	2	1	2	2	2	2	2	2	2	1	1	4	4	5	5	4	4	4	4	5	5	4	4	5	5	5	5	5	5	5	5	5	5	5	5	5	5	5	5	5	5	4
673	我已阅读调研说明，同意问答	2	1	21	2	2	2	2	1	2	3	2	1	2	2	2	1	1	3	3	1	5	5	5	3	5	5	3	5	5	5	5	3	3	5	5	5	5	5	5	3	5	3	5	5	5	5	5	5
674	我已阅读调研说明，同意问答	1	2	21	2	2	2	2	1	2	3	3	3	2	1	2	2	1	4	3	3	4	4	4	3	4	4	4	3	4	4	4	3	4	4	4	4	4	4	4	4	4	5	4	5	4	4	5	4
675	我已阅读调研说明，同意问答	1	1	22	2	3	1	1	1	2	3	2	3	1	2	2	1	1	3	5	4	5	5	5	5	4	4	4	4	5	5	5	5	4	5	3	5	5	5	5	4	5	4	4	4	5	5	4	4
676	我已阅读调研说明，同意问答	2	1	21	2	3	2	2	1	2	3	2	2	1	2	2	1	3	4	4	3	5	4	5	4	5	4	4	4	4	4	4	4	4	4	4	4	4	4	5	4	4	5	3	5	4	4	4	4
677	我已阅读调研说明，同意问答	1	1	21	1	3	1	1	1	2	2	2	2	1	2	1	1	2	5	5	5	5	5	5	5	5	5	5	5	4	5	4	4	5	4	5	4	5	5	4	5	4	5	4	5	5	4	4	5
678	我已阅读调研说明，同意问答	2	1	22	2	2	2	2	1	2	2	2	2	3	2	2	1	2	4	3	3	5	5	4	4	4	4	4	4	4	4	4	4	5	5	5	5	5	5	5	4	5	4	4	4	5	5	5	5
679	我已阅读调研说明，同意问答	2	1	21	1	2	2	2	3	2	3	2	2	2	2	2	1	1	3	3	3	3	4	4	3	3	4	3	4	5	4	4	4	3	3	3	5	5	5	5	5	5	5	5	5	5	5	4	4
680	我已阅读调研说明，同意问答	2	1	20	2	2	2	2	1	2	3	2	1	2	2	2	1	3	5	5	5	5	5	5	5	5	5	5	5	4	4	4	5	4	4	4	5	4	5	5	5	5	5	4	4	4	4	4	4
681	我已阅读调研说明，同意问答	2	1	20	2	2	1	1	1	1	2	2	2	1	2	1	1	1	5	3	2	5	5	3	3	4	5	2	5	5	5	4	4	3	4	3	5	4	4	5	3	3	3	3	5	5	5	5	5
682	我已阅读调研说明，同意问答	2	1	21	2	3	2	1	1	2	2	3	2	2	2	2	1	1	3	3	3	3	3	5	4	5	5	4	4	5	5	5	5	5	5	5	5	5	5	5	5	5	5	5	5	5	5	5	5
683	我已阅读调研说明，同意问答	2	1	20	1	3	2	1	1	2	2	2	1	2	2	2	1	1	5	5	5	5	5	5	5	5	5	5	5	3	4	5	5	4	5	4	5	5	5	5	5	4	5	5	3	5	5	4	3
684	我已阅读调研说明，同意问答	2	1	21	2	2	2	1	1	2	3	2	2	3	2	2	1	2	2	3	2	4	4	4	4	4	5	5	5	5	5	5	3	3	3	1	5	5	5	5	5	5	4	4	3	4	4	4	4
685	我已阅读调研说明，同意问答	2	1	20	2	2	2	2	1	2	3	2	2	1	2	2	1	1	4	5	5	2	5	5	5	3	5	5	3	5	4	5	5	5	5	3	3	5	5	5	4	5	5	5	5	5	5	3	3
686	我已阅读调研说明，同意问答	2	1	22	2	3	2	2	1	2	3	3	2	1	2	2	1	2	4	4	4	4	4	4	4	4	5	5	5	4	4	5	5	5	5	4	5	5	5	5	3	4	4	4	4	4	4	4	5
687	我已阅读调研说明，同意问答	2	1	21	2	3	2	1	1	2	2	2	2	1	2	2	1	2	4	4	4	4	5	5	4	5	4	4	4	5	5	4	5	5	5	4	5	5	5	5	4	5	5	5	5	5	5	4	4
688	我已阅读调研说明，同意问答	2	1	21	2	2	2	2	1	2	2	2	2	2	2	2	1	2	4	5	5	4	4	5	5	5	5	5	5	5	4	4	4	4	4	4	4	4	4	4	5	5	5	5	5	5	5	4	4
689	我已阅读调研说明，同意问答	2	1	21	2	3	2	1	1	2	3	2	2	2	2	2	1	1	4	4	4	4	4	4	4	4	4	4	4	4	4	4	4	4	4	4	4	5	4	4	4	4	4	4	4	4	5	5	5
690	我已阅读调研说明，同意问答	2	1	20	2	2	2	2	1	2	3	2	2	2	2	2	2	2	5	2	3	5	5	5	5	5	5	3	4	4	4	5	5	5	5	5	5	5	5	5	4	4	5	5	5	5	5	4	4
691	我已阅读调研说明，同意问答	1	1	19	2	2	2	2	1	2	2	2	2	2	2	2	1	2	5	4	4	4	4	4	5	5	5	5	5	5	5	5	5	5	5	4	5	5	5	5	5	5	5	5	4	4	4	4	4
692	我已阅读调研说明，同意问答	2	1	21	2	2	2	2	1	2	2	3	2	3	2	2	1	1	3	3	1	5	5	5	3	4	4	4	4	5	5	5	1	5	5	1	5	5	5	5	4	3	4	4	4	4	4	3	5
693	我已阅读调研说明，同意问答	2	1	20	2	2	2	2	1	2	2	2	2	2	2	2	1	2	4	4	3	4	4	4	4	4	4	4	4	5	4	4	5	5	5	5	5	5	5	5	4	4	4	4	5	5	5	5	4
694	我已阅读调研说明，同意问答	2	1	20	2	3	1	1	1	2	2	2	1	2	2	1	1	1	3	3	3	4	4	4	4	4	3	3	3	4	4	4	4	4	5	4	5	5	5	5	4	5	5	4	4	4	4	3	4
695	我已阅读调研说明，同意问答	2	1	21	2	2	2	2	1	2	2	3	2	1	2	2	1	1	5	4	4	5	5	5	5	5	5	5	3	4	4	4	5	5	5	3	5	5	5	5	5	5	3	4	3	5	4	3	4
696	我已阅读调研说明，同意问答	2	1	23	2	3	2	2	1	2	3	2	1	2	2	2	1	1	5	4	3	5	5	5	3	5	5	4	5	4	5	5	4	5	5	5	5	5	5	5	5	5	4	5	4	4	4	4	4
697	我已阅读调研说明，同意问答	2	1	20	2	3	2	1	1	2	3	2	2	1	2	2	2	1	3	4	3	5	5	4	5	3	3	3	4	5	4	5	4	4	4	5	5	5	5	5	4	4	4	4	4	5	5	4	3
698	我已阅读调研说明，同意问答	2	1	22	2	2	2	2	2	2	2	2	2	2	2	2	1	2	3	3	3	4	4	3	3	3	3	3	3	5	5	5	5	5	5	5	5	5	5	5	4	4	4	4	4	5	5	4	4
699	我已阅读调研说明，同意问答	2	1	20	2	2	2	1	1	2	2	2	2	1	2	2	1	2	4	4	4	4	4	4	3	4	4	2	3	4	4	4	4	4	4	2	4	4	4	4	4	4	4	4	4	4	4	4	4
700	我已阅读调研说明，同意问答	2	1	20	1	2	2	1	1	2	1	2	1	2	2	2	2	1	4	4	4	4	4	4	4	4	4	4	4	4	4	4	4	4	4	4	4	4	4	4	4	4	4	4	4	5	4	5	4
701	我已阅读调研说明，同意问答	2	1	21	2	2	2	2	1	2	2	3	1	2	2	2	1	2	4	4	4	4	4	4	4	4	4	4	4	4	5	5	5	5	5	5	5	5	5	5	4	5	5	4	4	4	4	4	4
702	我已阅读调研说明，同意问答	2	1	21	2	2	1	2	1	2	2	2	1	3	2	2	1	1	5	4	3	4	4	5	5	5	5	5	5	5	5	5	5	4	5	4	5	5	5	5	5	5	5	5	5	5	5	3	4
703	我已阅读调研说明，同意问答	2	1	20	2	2	2	2	1	2	3	3	3	2	2	2	1	1	4	4	3	4	5	5	5	4	5	4	4	4	4	4	4	5	5	4	4	5	5	5	5	5	4	4	4	4	4	4	4
704	我已阅读调研说明，同意问答	1	1	20	2	3	2	2	1	2	2	3	1	2	2	2	1	2	3	3	3	3	3	3	3	3	3	3	3	3	3	3	3	3	4	4	4	4	4	4	4	4	4	4	4	4	5	5	4
705	我已阅读调研说明，同意问答	2	1	22	2	3	2	2	1	2	3	2	2	2	2	2	3	1	3	4	4	4	5	5	4	4	3	3	3	4	3	3	3	4	3	4	5	3	4	5	4	4	4	3	4	5	5	5	4
706	我已阅读调研说明，同意问答	1	1	20	2	2	2	2	1	2	2	2	2	2	2	2	1	3	4	4	4	4	4	4	4	4	4	4	4	4	4	4	4	4	4	4	4	4	4	4	4	4	4	4	4	4	4	4	4
707	我已阅读调研说明，同意问答	2	1	20	2	2	2	2	1	2	2	3	1	3	2	2	1	3	2	3	3	3	4	4	5	5	5	5	5	5	5	4	5	4	4	4	5	5	3	4	3	4	3	4	3	5	3	3	5
708	我已阅读调研说明，同意问答	2	1	19	2	2	2	2	1	2	2	3	2	3	2	2	1	3	3	4	4	4	4	4	4	4	4	4	4	4	4	4	4	4	4	4	4	4	4	4	4	4	4	4	4	4	4	5	4
709	我已阅读调研说明，同意问答	1	1	19	2	2	2	1	1	2	3	2	2	3	2	2	2	2	4	4	4	4	4	4	5	4	4	4	4	4	4	5	4	4	5	4	5	5	5	5	4	4	4	4	4	4	4	4	4
710	我已阅读调研说明，同意问答	2	1	22	2	2	2	1	1	2	3	3	1	3	2	1	1	2	3	3	3	3	3	3	5	3	3	5	5	5	5	3	5	3	3	3	3	5	3	5	5	4	4	4	4	4	4	4	4
711	我已阅读调研说明，同意问答	2	1	21	2	2	2	2	1	2	2	2	1	3	2	2	1	1	4	3	3	4	5	5	5	4	4	4	3	3	3	5	5	4	5	4	4	5	5	5	4	3	4	4	4	4	4	3	4
712	我已阅读调研说明，同意问答	2	1	21	2	2	2	1	1	2	2	3	2	2	2	2	1	1	3	4	3	4	4	5	4	4	5	4	4	4	4	4	4	4	4	5	5	5	5	5	3	5	4	4	4	4	4	4	4
713	我已阅读调研说明，同意问答	2	1	21	2	2	2	2	1	2	3	3	1	2	2	2	1	1	5	4	4	4	4	4	4	4	4	3	4	4	4	5	5	5	5	5	5	5	4	5	4	4	4	4	4	4	4	4	4
714	我已阅读调研说明，同意问答	1	1	20	1	3	1	2	1	2	3	2	3	1	2	2	2	1	4	5	5	4	5	5	5	5	5	5	4	4	4	5	5	5	5	4	5	5	4	5	4	4	4	4	5	5	5	4	4
715	我已阅读调研说明，同意问答	2	1	20	2	2	2	1	2	2	2	2	2	2	2	2	1	1	4	4	4	4	4	4	4	4	4	4	4	4	4	4	4	4	4	4	4	4	4	4	4	4	4	4	4	4	4	4	4
716	我已阅读调研说明，同意问答	2	1	20	2	2	2	2	1	2	3	2	2	2	2	2	1	2	4	4	4	5	5	5	5	5	5	5	5	5	4	5	5	5	5	5	5	5	5	5	4	4	4	4	4	4	4	4	4
717	我已阅读调研说明，同意问答	2	1	21	2	2	1	2	1	1	2	2	1	2	2	2	1	1	4	3	4	4	4	4	4	4	4	4	4	4	4	4	4	4	4	4	4	4	4	4	4	4	4	4	4	4	4	4	4
718	我已阅读调研说明，同意问答	1	1	20	1	2	2	2	2	2	3	2	2	1	2	2	1	2	4	4	4	5	4	4	4	4	4	4	4	4	4	4	4	4	4	4	4	4	4	4	4	4	4	4	4	4	4	4	4
719	我已阅读调研说明，同意问答	2	1	20	2	2	2	2	2	2	3	3	2	3	2	2	1	2	4	4	3	4	5	4	5	4	4	5	5	5	5	5	5	4	4	3	5	5	5	5	4	4	4	4	4	4	4	4	4
720	我已阅读调研说明，同意问答	1	1	20	2	2	2	1	1	1	2	2	2	2	2	2	1	1	4	5	4	4	4	5	5	5	5	5	5	5	5	5	4	4	4	4	5	5	5	5	4	4	4	4	4	4	4	4	4
721	我已阅读调研说明，同意问答	2	1	20	2	2	1	2	1	2	3	2	1	2	2	2	1	2	3	4	4	4	4	4	4	4	4	4	4	4	4	4	4	4	4	4	4	4	4	4	4	4	4	4	4	4	4	4	4
722	我已阅读调研说明，同意问答	2	1	21	2	2	2	2	1	1	3	3	2	2	2	2	1	2	3	3	3	4	4	4	4	4	4	4	4	4	4	4	4	4	4	4	4	4	4	4	4	4	4	4	4	4	4	4	4
723	我已阅读调研说明，同意问答	1	1	22	2	2	2	2	1	2	3	2	2	2	2	1	1	2	5	2	4	4	3	5	3	5	5	3	4	3	3	4	4	4	4	4	4	4	4	1	4	4	4	4	4	4	4	4	4
724	我已阅读调研说明，同意问答	2	1	22	2	2	2	2	1	2	2	3	2	2	2	2	1	3	5	4	4	4	4	4	4	4	4	5	5	5	5	3	4	4	5	3	3	5	5	3	4	4	4	4	4	4	4	4	4
725	我已阅读调研说明，同意问答	2	1	21	2	3	2	2	1	2	2	2	2	1	2	2	1	1	4	4	4	4	4	4	4	4	4	4	4	4	4	4	4	4	4	4	4	4	4	4	4	4	4	4	4	4	4	4	4
726	我已阅读调研说明，同意问答	2	1	20	2	2	2	2	1	2	2	2	2	2	2	2	1	1	4	4	4	4	5	5	4	4	4	4	4	4	4	4	4	4	5	4	4	4	4	5	4	4	4	4	4	5	4	4	4
727	我已阅读调研说明，同意问答	2	1	19	2	2	1	2	1	2	2	2	2	2	2	2	1	2	5	5	5	5	5	5	5	5	5	4	4	4	4	4	4	4	4	4	4	4	4	4	4	4	4	4	4	4	4	4	4
728	我已阅读调研说明，同意问答	2	1	20	2	2	1	2	1	2	2	3	1	3	2	2	1	3	4	3	4	3	4	3	4	3	4	4	3	4	3	4	4	4	4	4	4	4	4	4	4	4	4	4	4	4	4	4	4
729	我已阅读调研说明，同意问答	2	1	21	2	2	2	2	1	2	2	1	2	2	2	2	1	1	3	3	3	3	3	3	3	4	4	4	4	4	4	4	4	4	4	3	4	4	4	4	4	4	4	4	4	4	4	4	4
730	我已阅读调研说明，同意问答	2	1	21	2	2	2	2	1	2	2	2	2	2	2	2	2	1	4	4	4	4	4	4	4	4	4	4	4	4	4	4	5	4	5	1	5	5	5	5	4	4	4	4	4	4	4	4	4
731	我已阅读调研说明，同意问答	2	2	18	2	2	2	2	1	2	2	2	1	2	2	2	1	1	3	3	3	3	3	3	3	3	3	3	3	4	4	3	4	4	4	3	4	4	4	4	4	4	4	4	4	4	4	4	4
732	我已阅读调研说明，同意问答	2	1	21	2	2	2	2	1	2	3	3	2	2	2	2	1	1	4	4	4	4	4	4	4	4	4	4	4	4	4	4	4	4	4	4	4	4	4	4	4	4	4	4	4	4	4	4	4
733	我已阅读调研说明，同意问答	2	1	21	1	2	1	2	1	1	2	3	2	2	2	2	1	3	3	3	3	3	3	3	3	3	3	3	3	3	3	3	3	3	3	3	3	3	3	3	4	4	4	4	4	4	4	4	4
734	我已阅读调研说明，同意问答	2	1	20	1	2	2	2	1	2	2	3	2	2	2	2	1	2	4	3	3	4	3	4	3	4	4	4	4	4	4	4	4	4	4	4	4	4	4	4	4	4	4	4	4	4	4	4	4
735	我已阅读调研说明，同意问答	2	1	21	2	2	2	2	1	2	2	2	2	2	2	2	1	3	3	3	3	4	4	5	4	4	4	4	4	4	4	4	4	4	4	4	4	4	4	4	4	4	4	4	4	4	4	4	4
736	我已阅读调研说明，同意问答	2	2	20	2	2	2	1	1	2	3	2	2	2	2	2	1	2	4	3	3	4	5	5	3	4	4	3	3	4	4	4	4	4	5	3	4	5	5	5	4	4	4	4	4	4	4	4	4
737	我已阅读调研说明，同意问答	2	1	20	2	2	2	1	1	2	2	2	2	2	2	2	1	1	4	4	4	4	4	4	4	4	4	4	4	4	4	4	4	4	4	4	4	4	4	4	4	4	4	4	4	4	4	4	4
738	我已阅读调研说明，同意问答	2	1	20	2	2	2	2	1	2	3	2	1	2	2	2	1	1	4	4	4	4	4	4	4	4	4	4	4	4	4	4	4	4	4	4	4	4	4	4	4	4	4	4	4	4	4	4	4
739	我已阅读调研说明，同意问答	2	1	21	2	2	2	1	1	2	3	3	3	2	2	2	1	3	3	3	3	3	4	4	4	4	4	4	4	4	4	3	4	3	4	4	4	4	4	4	4	4	4	4	4	4	4	4	4
740	我已阅读调研说明，同意问答	1	1	21	1	2	1	1	1	2	2	2	2	2	1	1	1	1	4	4	4	4	4	4	4	4	4	4	4	4	4	4	4	4	4	4	4	4	4	4	4	4	4	4	4	4	4	4	4
741	我已阅读调研说明，同意问答	2	1	20	2	2	2	2	1	2	2	3	1	2	2	2	1	2	5	5	5	5	5	5	5	5	5	5	5	5	5	5	5	5	5	5	5	5	5	5	4	4	4	4	4	4	4	4	4
742	我已阅读调研说明，同意问答	2	1	22	1	2	2	1	1	2	3	2	2	2	2	2	1	2	4	4	4	4	4	4	4	4	4	4	4	4	4	4	4	4	4	3	4	4	4	4	4	4	4	4	4	4	4	4	4
743	我已阅读调研说明，同意问答	2	1	21	2	2	2	2	1	2	2	2	2	2	2	2	2	1	5	3	4	5	5	4	4	4	4	4	4	5	5	4	5	5	5	2	4	5	5	5	4	4	4	4	4	4	4	4	4
744	我已阅读调研说明，同意问答	2	1	21	2	2	2	2	1	2	2	3	2	2	2	2	1	3	3	4	3	4	4	4	4	4	4	4	4	4	3	3	5	4	5	4	5	5	5	5	4	4	4	4	4	4	4	4	4
745	我已阅读调研说明，同意问答	2	1	21	2	2	2	1	1	2	2	3	2	2	2	2	1	3	4	4	4	4	4	4	4	4	4	4	4	4	4	4	4	4	4	4	4	4	4	4	4	4	4	4	4	4	4	4	4
746	我已阅读调研说明，同意问答	2	1	17	2	2	2	2	1	2	3	1	1	2	2	2	1	3	4	4	4	4	4	4	4	4	4	4	4	4	4	4	4	4	4	4	4	4	4	4	4	4	4	4	4	4	4	4	4
747	我已阅读调研说明，同意问答	2	1	21	1	2	1	2	1	2	2	3	2	2	2	2	1	3	4	3	3	4	4	4	4	4	4	4	4	4	4	4	4	4	4	4	4	4	4	4	4	4	4	4	4	4	4	4	4
748	我已阅读调研说明，同意问答	2	1	20	1	2	2	2	1	2	2	3	1	2	2	2	1	2	5	3	4	5	5	5	3	4	4	4	4	4	4	4	4	4	4	4	4	4	4	4	4	4	4	4	4	4	4	4	4
749	我已阅读调研说明，同意问答	2	1	19	2	2	2	2	1	2	3	3	2	2	2	2	1	2	4	4	4	4	4	4	4	4	4	4	4	4	4	4	4	4	4	4	4	4	4	4	4	4	4	4	4	4	4	4	4
750	我已阅读调研说明，同意问答	2	1	20	2	2	2	2	1	2	3	2	2	1	2	2	1	2	4	4	4	4	4	4	4	4	4	4	4	4	4	4	4	4	4	4	4	4	4	4	4	4	4	4	4	4	4	4	4
751	我已阅读调研说明，同意问答	2	1	21	1	2	2	2	1	1	3	3	2	1	2	2	1	2	4	4	4	4	4	4	4	4	4	4	4	4	4	4	4	4	4	4	4	4	4	4	4	4	4	4	4	4	4	4	4
752	我已阅读调研说明，同意问答	2	1	21	2	2	2	1	1	2	3	3	1	2	2	2	1	1	4	3	4	4	4	4	4	4	4	4	4	4	4	4	4	4	4	4	4	4	4	4	4	4	4	4	4	4	4	4	4
753	我已阅读调研说明，同意问答	2	1	21	2	2	2	2	1	2	2	2	2	3	2	2	1	1	3	3	4	4	4	4	4	4	4	4	4	4	4	4	4	4	4	4	4	4	4	4	4	4	4	4	4	4	4	4	4
754	我已阅读调研说明，同意问答	2	1	20	2	2	2	1	1	2	2	2	2	2	2	2	1	1	4	4	4	4	4	4	4	4	4	4	4	4	4	4	4	4	4	4	4	4	4	4	4	4	4	4	4	4	4	4	4
755	我已阅读调研说明，同意问答	2	1	20	2	2	2	2	1	2	3	2	3	2	2	2	1	2	3	4	4	4	4	4	4	4	4	4	4	4	4	4	4	4	4	4	4	4	4	4	4	4	4	4	4	4	4	4	4
756	我已阅读调研说明，同意问答	2	1	22	2	2	2	2	1	2	2	1	2	2	2	2	1	2	4	4	4	4	4	4	4	4	4	4	4	3	4	4	4	4	4	4	4	4	4	4	4	4	4	4	4	4	4	4	4
757	我已阅读调研说明，同意问答	2	1	21	2	2	2	2	1	2	2	3	1	2	2	2	1	2	4	3	4	5	5	4	4	4	4	4	4	4	4	4	4	4	4	4	4	4	4	4	4	4	4	4	4	4	4	4	4
758	我已阅读调研说明，同意问答	2	1	21	2	2	2	2	1	2	2	2	2	2	2	2	2	1	4	4	4	4	4	4	4	4	4	4	4	4	4	4	4	4	4	4	4	4	4	4	4	4	4	4	4	4	4	4	4
759	我已阅读调研说明，同意问答	2	1	19	2	2	1	1	1	2	2	2	2	2	2	2	1	1	4	4	4	4	4	4	4	4	4	4	4	4	4	4	4	4	4	4	4	4	4	4	4	4	4	4	4	4	4	4	4
760	我已阅读调研说明，同意问答	2	1	19	2	2	2	2	1	2	2	2	1	2	2	2	1	1	3	3	3	3	3	3	3	4	4	4	4	4	4	4	4	4	4	4	4	4	4	4	4	4	4	4	4	4	4	4	4
761	我已阅读调研说明，同意问答	2	1	21	2	2	2	2	1	2	2	3	1	3	2	2	1	1	4	4	4	4	4	4	4	4	4	4	4	4	4	4	4	4	4	4	4	4	4	4	4	4	4	4	4	4	4	4	4
762	我已阅读调研说明，同意问答	2	1	19	2	2	2	2	1	2	2	3	2	3	2	2	1	1	3	3	3	3	3	3	3	3	3	3	3	3	3	3	3	3	3	3	3	3	3	5	4	4	4	4	4	4	4	4	4
763	我已阅读调研说明，同意问答	2	1	20	2	2	2	2	1	2	2	2	2	2	2	2	1	1	3	3	3	5	5	3	5	5	5	5	5	5	5	5	5	5	5	3	5	5	5	5	5	5	5	5	5	5	5	3	5
764	我已阅读调研说明，同意问答	2	1	20	2	2	2	2	1	2	2	2	2	2	2	2	1	3	4	4	4	4	4	4	4	4	4	4	4	4	4	4	4	4	4	4	4	4	4	4	4	4	4	4	4	4	4	4	4
765	我已阅读调研说明，同意问答	2	1	21	1	2	2	2	1	2	2	2	2	2	2	2	1	1	4	4	4	5	5	5	5	5	5	4	4	5	4	4	4	4	4	4	4	5	5	5	4	4	4	4	4	4	4	4	4
766	我已阅读调研说明，同意问答	2	1	17	2	2	2	2	1	2	2	2	2	2	2	2	1	3	4	4	4	4	4	4	4	4	4	4	4	4	4	4	4	4	4	4	4	4	4	4	4	4	4	4	4	4	4	4	4
767	我已阅读调研说明，同意问答	2	1	21	2	2	2	2	1	1	3	3	1	2	2	2	1	1	3	3	4	5	5	4	4	4	4	4	5	5	5	4	4	4	4	4	4	4	4	4	4	4	4	4	4	4	4	4	4
768	我已阅读调研说明，同意问答	2	1	20	2	2	2	2	1	1	2	2	2	2	2	2	1	2	4	4	4	4	4	4	3	4	4	4	4	4	4	4	4	4	4	4	4	4	4	4	4	4	4	4	4	4	4	4	4
769	我已阅读调研说明，同意问答	2	1	21	2	2	2	2	1	2	2	3	1	2	2	2	1	2	3	4	4	4	4	4	4	4	4	4	4	4	3	4	4	4	4	4	4	4	4	4	4	4	4	4	4	4	4	4	4
770	我已阅读调研说明，同意问答	2	1	20	1	2	2	2	1	2	2	3	1	2	2	2	1	2	3	4	4	5	4	4	4	4	4	4	4	4	4	4	4	4	4	4	4	4	4	4	4	4	4	4	4	4	4	4	4
771	我已阅读调研说明，同意问答	2	1	21	2	2	2	2	1	1	2	2	2	3	2	2	1	2	4	2	3	3	3	5	4	4	5	4	4	5	4	4	4	4	4	4	4	4	5	5	4	4	4	4	4	4	4	4	4
772	我已阅读调研说明，同意问答	2	1	23	2	2	2	2	1	1	2	3	1	2	2	2	1	2	4	4	4	4	4	5	4	4	4	4	4	4	4	4	4	4	4	4	4	4	4	4	4	4	4	4	4	4	4	4	4
773	我已阅读调研说明，同意问答	2	1	22	2	2	2	2	1	2	3	2	2	2	2	2	1	1	4	4	4	4	4	4	4	4	4	4	4	4	4	4	4	4	4	4	4	4	4	4	4	4	4	4	4	4	4	4	4
774	我已阅读调研说明，同意问答	2	1	21	2	2	2	2	1	2	3	2	2	1	2	2	1	1	4	4	4	4	4	4	4	4	4	4	4	3	4	4	4	4	4	4	4	4	4	4	4	4	4	4	4	4	4	4	4
775	我已阅读调研说明，同意问答	2	1	21	2	2	2	2	1	2	2	2	1	3	2	2	1	2	4	4	4	4	4	4	4	4	4	4	4	4	4	4	4	4	4	4	4	4	4	4	4	4	4	4	4	4	4	4	4
776	我已阅读调研说明，同意问答	1	1	21	2	2	1	2	1	2	3	2	2	2	2	2	1	2	5	3	4	4	4	4	4	4	4	4	4	4	4	4	4	4	4	4	4	4	4	4	4	4	4	4	4	4	4	4	4
777	我已阅读调研说明，同意问答	2	1	20	2	2	2	2	1	2	2	2	1	2	2	2	1	2	4	4	4	4	4	4	4	4	4	4	4	4	4	4	4	4	4	4	4	4	4	4	4	4	4	4	4	4	4	4	4
778	我已阅读调研说明，同意问答	2	1	21	2	2	2	2	1	2	3	2	1	2	2	2	1	1	5	4	4	4	4	4	4	4	4	4	4	4	4	4	4	4	4	4	4	4	4	4	4	4	4	4	4	4	4	4	4
779	我已阅读调研说明，同意问答	2	1	22	2	2	2	2	1	2	2	2	2	2	2	2	1	3	4	4	4	4	4	4	4	4	4	4	4	4	4	4	4	4	4	4	4	4	4	4	4	4	4	4	4	4	4	4	4
780	我已阅读调研说明，同意问答	2	1	21	2	2	2	2	1	2	2	2	1	2	2	2	1	2	4	4	4	4	4	4	4	4	4	4	4	4	4	4	4	4	4	4	4	4	4	4	4	4	4	4	4	4	4	4	4
781	我已阅读调研说明，同意问答	1	1	21	2	2	2	2	1	2	3	3	2	3	1	1	1	1	4	4	4	4	4	4	4	4	4	4	4	4	4	4	4	4	4	4	4	4	4	4	4	4	4	4	4	4	4	4	4
782	我已阅读调研说明，同意问答	2	1	20	1	2	1	2	1	2	2	2	2	3	2	2	1	1	3	3	3	3	3	3	3	4	4	4	4	4	4	4	4	4	4	4	4	4	4	4	4	4	4	4	4	4	4	4	4
783	我已阅读调研说明，同意问答	2	1	18	2	2	1	2	1	1	2	2	1	2	2	2	1	2	4	4	4	4	4	4	4	4	4	4	4	4	4	4	4	4	4	4	4	4	4	4	4	4	4	4	4	4	4	4	4
784	我已阅读调研说明，同意问答	2	1	20	2	3	2	2	1	2	2	2	2	2	2	2	1	2	4	4	4	4	4	4	4	4	4	4	4	4	4	4	4	4	4	4	4	4	4	4	4	4	4	4	4	4	4	4	4
785	我已阅读调研说明，同意问答	2	1	20	2	3	2	1	1	2	2	3	2	1	2	2	1	2	4	4	3	4	5	5	5	5	5	4	4	4	4	5	5	4	5	4	4	5	5	4	4	4	4	4	4	5	4	4	4
786	我已阅读调研说明，同意问答	2	1	20	1	3	2	2	1	2	3	2	2	1	2	2	1	1	4	4	3	4	4	4	4	4	4	4	4	4	4	4	4	4	4	4	4	4	4	4	4	4	4	4	4	4	4	4	4
787	我已阅读调研说明，同意问答	2	1	17	2	3	2	1	1	2	3	2	2	2	2	2	1	3	3	3	3	3	3	3	3	3	3	3	3	3	3	3	3	3	4	4	4	4	4	4	4	4	4	4	4	4	4	4	4
788	我已阅读调研说明，同意问答	2	1	17	1	3	2	2	1	2	2	3	2	3	2	2	1	1	3	4	3	4	4	4	4	4	4	4	4	4	4	4	4	4	4	4	4	4	4	4	4	4	4	4	4	4	4	4	4
789	我已阅读调研说明，同意问答	2	1	19	2	3	2	2	1	2	3	2	3	2	2	2	1	2	3	3	3	3	3	3	3	3	3	3	3	4	4	4	4	4	4	4	4	4	4	4	4	4	4	4	4	4	4	4	4
790	我已阅读调研说明，同意问答	2	1	21	2	3	2	2	1	2	2	2	2	2	2	2	1	3	3	4	4	4	4	4	4	4	4	4	4	4	4	4	4	4	4	4	4	4	4	4	4	4	4	4	4	4	4	4	4
791	我已阅读调研说明，同意问答	2	1	20	1	3	2	2	1	2	3	2	1	1	2	2	1	2	4	4	4	4	4	4	4	4	4	4	4	4	4	4	4	4	4	4	4	4	4	4	4	4	4	4	4	4	4	4	4
792	我已阅读调研说明，同意问答	1	1	22	2	3	2	2	1	2	3	3	3	2	2	2	2	2	4	4	3	4	4	4	4	4	4	4	4	4	4	4	4	4	4	4	4	4	4	4	4	4	4	4	4	4	4	4	4
793	我已阅读调研说明，同意问答	2	1	21	2	3	2	2	1	2	2	2	2	3	2	2	1	1	3	3	3	3	3	3	3	3	3	3	3	3	3	3	3	3	3	3	3	3	3	3	4	4	4	4	4	4	4	4	4
794	我已阅读调研说明，同意问答	2	1	20	2	2	2	2	1	2	1	2	1	2	2	2	1	2	3	3	4	5	5	4	4	5	4	3	3	4	4	3	5	5	4	4	5	5	5	5	4	3	5	5	5	5	5	3	5
795	我已阅读调研说明，同意问答	2	1	22	2	3	1	2	1	2	2	2	2	2	2	2	1	1	4	4	4	4	4	4	4	4	4	4	4	4	4	4	4	4	4	4	4	4	4	4	4	4	4	4	4	4	4	4	4
796	我已阅读调研说明，同意问答	1	1	20	2	3	2	1	1	2	3	2	2	1	1	1	1	2	4	4	4	4	4	4	4	4	4	4	4	4	4	4	4	4	4	4	4	4	4	4	4	4	4	4	4	4	4	4	4
797	我已阅读调研说明，同意问答	2	1	19	2	3	2	2	1	2	2	2	1	3	2	2	1	2	4	5	4	4	4	4	4	4	4	4	4	4	4	4	4	4	4	4	4	4	4	4	4	4	4	4	4	4	4	4	4
798	我已阅读调研说明，同意问答	2	1	20	1	3	1	2	1	2	3	2	2	2	2	2	1	2	5	4	4	4	4	4	4	4	4	4	4	4	4	4	4	4	4	4	4	4	4	4	4	4	4	4	4	4	4	4	4
799	我已阅读调研说明，同意问答	1	1	20	2	3	2	2	1	2	3	2	2	3	2	1	1	1	5	5	5	5	5	5	5	5	5	5	5	5	5	5	5	5	4	4	4	4	4	4	4	4	4	4	4	4	4	4	4
800	我已阅读调研说明，同意问答	2	1	20	2	2	2	1	1	1	2	2	2	2	2	2	1	1	4	4	4	4	4	4	4	4	4	4	4	4	4	4	4	4	4	4	4	4	4	4	4	4	4	4	4	4	4	4	4
801	我已阅读调研说明，同意问答	2	1	20	2	2	2	2	1	2	3	2	2	3	2	2	1	1	4	4	3	5	5	5	5	5	5	5	5	5	5	5	5	5	5	4	5	5	5	5	5	3	4	4	4	4	4	4	4
802	我已阅读调研说明，同意问答	2	1	21	2	2	1	2	1	2	2	2	2	2	2	2	1	1	4	4	4	5	5	5	4	4	4	4	4	4	4	4	4	4	4	4	4	4	4	4	4	4	4	4	4	4	4	4	3
803	我已阅读调研说明，同意问答	2	1	21	2	2	2	2	1	2	2	3	3	2	2	2	1	1	4	4	4	4	4	4	4	3	4	4	4	4	4	4	4	3	3	2	2	4	4	4	4	4	4	4	4	4	4	4	4
804	我已阅读调研说明，同意问答	2	1	19	2	2	2	2	1	2	2	2	2	1	2	2	1	2	4	4	4	4	4	4	4	4	4	4	4	4	4	4	4	4	4	4	4	4	4	4	4	4	4	4	4	4	4	4	4
805	我已阅读调研说明，同意问答	2	2	21	1	2	1	2	1	2	3	2	2	2	2	2	1	1	3	3	3	5	5	5	5	5	5	5	5	5	5	3	5	5	5	1	5	5	5	5	3	3	3	3	3	5	5	3	3
806	我已阅读调研说明，同意问答	1	1	20	2	2	1	2	1	2	2	2	2	2	2	2	1	2	5	4	3	4	4	5	5	5	5	5	3	4	5	5	5	5	5	3	5	5	5	5	4	4	4	4	3	4	4	4	4
807	我已阅读调研说明，同意问答	2	1	23	2	2	2	2	1	2	3	2	3	2	2	2	1	3	4	4	4	4	4	5	4	4	5	4	4	4	4	5	4	4	4	4	4	4	4	4	4	4	4	4	4	4	4	3	4
808	我已阅读调研说明，同意问答	2	1	21	1	2	2	2	1	1	2	2	1	2	2	2	1	2	3	4	2	4	4	4	4	4	3	3	4	4	5	4	4	4	4	4	4	4	4	5	4	4	4	4	4	4	4	4	4
809	我已阅读调研说明，同意问答	2	2	20	2	2	2	2	1	2	2	2	1	2	2	2	1	2	3	2	2	5	5	5	5	5	5	4	4	5	5	4	5	5	5	5	5	5	5	5	3	4	4	4	4	4	4	4	4
810	我已阅读调研说明，同意问答	2	1	19	1	3	1	2	1	2	3	2	2	1	2	2	1	2	3	3	2	4	4	4	4	4	4	3	4	4	4	4	4	4	4	3	4	4	4	4	4	4	3	4	4	4	4	4	4
811	我已阅读调研说明，同意问答	2	1	21	2	3	2	2	1	2	3	2	2	2	2	2	1	3	4	3	3	4	4	4	3	4	3	3	2	4	4	2	5	3	5	5	3	5	5	5	3	5	3	3	5	5	4	3	4
812	我已阅读调研说明，同意问答	2	1	21	2	3	1	2	1	2	3	2	2	2	2	2	1	1	4	4	4	5	5	5	5	4	4	4	4	5	5	5	5	4	5	4	5	5	5	5	5	5	5	4	4	5	3	4	3
813	我已阅读调研说明，同意问答	2	1	21	2	2	2	2	1	2	3	2	2	2	2	2	1	3	3	3	3	3	4	5	4	4	4	5	4	4	4	4	5	5	5	5	5	5	5	5	4	3	4	4	5	4	4	4	4
814	我已阅读调研说明，同意问答	2	1	21	2	2	2	2	1	2	2	2	2	3	2	2	1	1	4	4	3	4	4	4	4	4	4	4	4	4	4	4	3	3	4	3	4	5	5	5	4	4	4	4	4	4	4	4	4
815	我已阅读调研说明，同意问答	2	1	21	2	2	2	2	1	2	3	2	1	1	2	2	1	1	3	3	3	4	4	5	4	4	4	3	4	3	4	4	4	4	4	3	2	5	5	5	4	3	4	4	4	5	4	4	4
816	我已阅读调研说明，同意问答	2	1	21	2	2	1	2	1	2	3	2	2	1	2	2	1	3	4	4	3	3	3	4	4	3	3	3	4	4	4	4	5	5	5	4	4	4	4	5	4	4	4	4	4	4	4	4	3
817	我已阅读调研说明，同意问答	2	1	20	2	2	2	2	1	2	2	2	3	1	2	2	1	3	4	4	4	4	4	4	4	4	4	4	4	4	4	4	4	4	4	4	4	4	4	4	4	4	4	4	4	4	4	4	4
818	我已阅读调研说明，同意问答	2	1	21	2	3	2	2	1	2	2	2	3	2	2	2	1	1	4	4	3	4	5	4	4	4	4	4	4	4	4	5	4	4	4	4	4	5	5	5	3	5	5	5	5	5	5	3	4
819	我已阅读调研说明，同意问答	2	1	21	1	3	2	2	1	2	2	2	1	2	2	2	1	2	3	2	2	4	4	4	4	4	4	4	4	4	4	4	4	4	4	4	4	4	4	4	4	4	4	4	4	4	4	4	4
820	我已阅读调研说明，同意问答	1	1	22	2	3	2	1	1	1	2	2	2	1	2	2	1	1	5	5	5	5	5	5	5	5	5	5	5	5	5	5	5	5	5	5	5	5	5	5	5	5	4	4	4	4	4	4	4
821	我已阅读调研说明，同意问答	2	1	22	2	2	1	1	1	2	3	2	1	1	2	2	1	1	2	3	2	3	2	3	3	3	2	3	2	3	3	3	2	3	3	3	4	3	4	4	4	3	4	4	3	4	4	4	4
822	我已阅读调研说明，同意问答	1	1	21	2	2	2	1	2	2	2	2	1	3	2	2	1	1	3	3	3	4	4	4	4	4	4	3	3	3	4	3	3	3	3	3	5	5	4	5	4	4	4	4	4	5	5	4	4
823	我已阅读调研说明，同意问答	2	1	20	1	2	2	1	1	2	2	3	3	2	2	2	1	1	4	3	2	4	4	2	3	4	2	2	4	2	3	3	4	4	3	3	5	4	3	4	4	3	5	3	4	5	3	4	4
824	我已阅读调研说明，同意问答	2	1	22	2	2	2	2	1	2	2	2	2	2	2	2	1	2	4	4	4	4	4	4	4	4	4	4	3	4	3	4	4	4	4	4	4	5	5	5	4	4	4	4	4	4	4	4	3
825	我已阅读调研说明，同意问答	2	1	21	2	2	2	2	1	2	3	2	2	1	2	2	1	1	3	4	3	4	4	4	4	4	4	4	4	4	4	4	4	4	4	3	4	5	5	5	3	4	4	4	4	4	4	4	3
826	我已阅读调研说明，同意问答	2	1	20	2	3	2	2	1	2	3	2	3	2	2	2	1	2	4	3	2	5	5	5	4	4	4	4	4	4	4	4	4	4	4	4	4	4	4	4	4	4	3	4	4	4	4	4	4
827	我已阅读调研说明，同意问答	2	1	21	2	3	2	2	1	2	2	2	2	2	2	2	1	1	4	4	3	3	3	5	4	4	4	4	4	4	4	4	4	4	3	4	4	4	4	5	4	4	4	4	4	4	4	4	4
828	我已阅读调研说明，同意问答	2	1	19	1	2	2	1	1	2	2	2	2	3	2	2	1	2	4	4	4	4	4	4	4	4	4	4	4	4	4	4	4	4	4	4	5	5	5	5	4	3	4	4	4	4	4	3	3
829	我已阅读调研说明，同意问答	2	1	22	2	2	2	2	1	2	3	2	2	2	2	2	1	2	3	3	3	3	3	3	3	3	3	3	4	4	4	4	4	4	3	3	4	4	4	5	4	4	3	3	3	4	4	4	4
830	我已阅读调研说明，同意问答	2	1	19	2	2	2	2	1	2	3	2	2	2	2	2	1	3	5	4	2	4	4	4	4	4	4	4	4	3	4	4	3	4	4	4	4	4	4	4	4	4	4	2	4	4	4	4	4
831	我已阅读调研说明，同意问答	2	1	20	2	2	2	2	1	2	2	2	1	3	2	1	1	2	3	2	3	5	5	3	2	4	4	3	4	4	4	3	2	3	4	4	4	4	4	4	4	3	3	4	4	4	4	4	4
832	我已阅读调研说明，同意问答	2	1	20	2	2	2	1	1	2	2	3	1	3	2	2	1	3	4	4	3	4	4	5	3	4	4	3	3	3	3	3	3	3	3	3	3	3	4	4	4	4	4	4	4	4	4	4	4
833	我已阅读调研说明，同意问答	1	1	21	2	2	2	2	1	2	3	1	2	3	2	2	1	3	4	4	4	4	4	4	4	4	4	4	3	4	4	4	4	4	4	4	3	4	4	4	4	4	3	4	5	4	3	3	4
834	我已阅读调研说明，同意问答	2	1	22	2	2	2	2	1	2	2	2	2	2	2	2	1	2	4	3	2	5	5	5	4	5	5	5	5	5	5	4	4	5	5	4	5	5	5	5	4	4	3	3	4	5	5	5	4
835	我已阅读调研说明，同意问答	2	1	21	2	2	2	2	1	2	2	2	2	2	2	2	1	2	3	3	3	5	5	5	4	4	4	3	4	4	4	4	4	4	4	4	4	4	4	4	4	4	3	4	4	4	4	3	3
836	我已阅读调研说明，同意问答	2	1	21	2	2	2	2	1	2	3	2	1	2	2	2	1	2	2	2	3	4	4	4	2	4	4	4	4	3	3	5	5	5	5	4	5	5	5	5	3	4	4	4	4	4	4	4	4
837	我已阅读调研说明，同意问答	2	1	21	2	2	2	2	1	2	2	2	3	2	2	2	1	2	3	4	3	3	3	3	2	4	4	4	4	4	4	4	4	2	4	4	4	4	4	4	4	4	4	4	4	4	4	4	2
838	我已阅读调研说明，同意问答	2	1	20	2	2	2	2	1	2	2	2	2	2	2	2	1	1	3	3	3	5	5	5	3	3	3	3	4	4	4	3	3	3	3	3	3	3	3	4	3	3	4	4	4	4	4	4	5
839	我已阅读调研说明，同意问答	2	1	20	2	2	2	2	1	2	3	2	1	2	2	2	1	2	4	4	3	4	3	5	4	4	4	3	4	5	5	5	5	3	5	5	5	5	5	5	4	4	4	4	4	3	4	5	4
840	我已阅读调研说明，同意问答	2	1	20	1	3	2	2	1	2	2	2	1	2	2	2	1	3	3	3	3	4	4	5	3	4	4	4	4	4	5	4	4	4	5	3	5	5	5	5	3	4	4	4	4	4	4	4	4
841	我已阅读调研说明，同意问答	2	1	20	2	2	1	2	1	2	3	2	2	2	2	2	1	1	3	3	3	3	3	4	3	3	3	3	3	4	4	4	3	3	3	2	4	4	4	4	3	4	4	4	4	4	4	4	4
842	我已阅读调研说明，同意问答	2	1	20	2	2	2	2	1	2	2	3	2	2	2	2	1	2	4	4	3	5	4	4	4	4	4	3	4	5	4	3	4	4	4	4	5	5	5	5	4	4	4	4	4	4	4	4	4
843	我已阅读调研说明，同意问答	2	1	20	2	2	2	2	1	1	2	3	2	3	2	2	1	2	4	3	2	5	5	4	4	4	4	4	5	5	5	5	3	4	4	4	4	4	4	5	3	4	4	4	4	4	4	4	4
844	我已阅读调研说明，同意问答	2	1	21	1	2	2	2	2	2	3	2	2	3	2	2	1	1	3	3	2	3	3	4	3	3	4	3	4	4	4	4	4	4	4	3	5	4	4	5	4	4	4	4	4	4	4	4	5
845	我已阅读调研说明，同意问答	2	1	19	2	3	2	2	1	2	1	3	2	3	2	2	1	2	3	3	3	4	4	4	4	4	3	3	3	4	3	3	2	3	4	4	4	4	4	4	4	3	3	4	4	4	3	4	4
846	我已阅读调研说明，同意问答	2	1	21	2	2	2	1	1	2	3	2	2	1	2	2	1	2	4	3	3	4	4	4	4	4	3	3	3	3	3	3	4	3	3	2	5	5	4	5	3	3	3	3	3	3	4	4	4
847	我已阅读调研说明，同意问答	2	1	24	2	2	2	2	1	2	2	2	2	2	2	2	1	2	3	3	2	5	5	5	4	4	4	4	4	4	4	4	4	4	4	3	4	4	4	4	4	4	4	4	4	5	4	4	4
848	我已阅读调研说明，同意问答	2	1	23	2	2	2	1	1	2	3	2	3	2	2	2	1	2	4	4	4	4	4	4	4	4	5	4	4	4	4	4	4	4	4	4	4	4	4	5	4	4	4	3	4	4	4	3	3
849	我已阅读调研说明，同意问答	2	1	20	2	2	2	2	1	2	3	2	1	1	2	2	1	3	4	4	3	4	4	4	3	4	4	4	4	4	4	4	4	3	4	4	4	4	4	4	3	4	4	3	3	4	4	4	4
850	我已阅读调研说明，同意问答	2	1	19	2	3	2	1	1	2	3	2	3	2	2	2	1	1	2	2	3	4	4	4	4	4	4	4	4	3	4	4	4	4	4	4	4	4	4	4	4	4	4	4	4	4	4	3	3
851	我已阅读调研说明，同意问答	2	1	22	2	2	1	2	1	2	2	3	2	2	2	2	1	1	3	2	2	5	5	5	4	4	3	3	2	4	3	4	5	5	5	4	5	5	5	5	4	5	5	4	4	4	4	4	4
852	我已阅读调研说明，同意问答	2	1	24	2	2	2	1	1	2	3	2	2	1	2	2	1	2	4	4	4	4	4	4	4	4	4	4	4	4	4	4	4	4	4	2	4	4	4	4	2	3	3	3	3	4	4	3	4
853	我已阅读调研说明，同意问答	2	1	22	2	2	2	2	1	1	2	2	1	3	2	2	1	2	4	3	3	4	5	5	5	5	5	4	3	3	5	5	5	5	5	4	5	5	5	4	4	5	5	4	4	5	5	2	3
854	我已阅读调研说明，同意问答	2	1	21	2	2	2	2	1	2	2	2	2	2	2	2	1	3	4	4	4	4	4	4	4	4	4	3	3	3	3	3	3	3	3	3	3	3	3	3	3	3	3	3	3	3	3	4	4
855	我已阅读调研说明，同意问答	2	1	20	2	2	2	2	1	2	3	2	1	2	2	2	1	1	5	4	4	5	5	5	5	3	4	4	4	5	5	5	5	4	5	2	5	5	5	5	3	3	3	4	3	5	5	5	3
856	我已阅读调研说明，同意问答	2	1	21	2	2	2	2	1	2	2	2	2	1	2	2	1	3	4	3	3	4	4	4	3	4	4	3	4	4	4	4	4	3	4	3	4	5	4	5	3	3	3	3	3	4	4	4	4
857	我已阅读调研说明，同意问答	2	1	20	2	2	2	2	1	2	2	2	2	2	2	2	1	1	3	3	1	3	3	4	4	4	4	4	4	4	4	4	4	4	4	4	4	4	4	4	4	4	4	4	4	4	4	4	4
858	我已阅读调研说明，同意问答	2	1	22	2	2	2	2	1	2	2	2	1	2	2	2	1	2	3	2	2	4	4	5	5	4	4	5	4	5	5	5	5	4	5	5	5	5	5	5	4	4	3	4	4	4	4	5	5
859	我已阅读调研说明，同意问答	2	1	21	2	3	2	2	1	2	3	2	2	1	2	2	2	1	4	4	3	4	4	4	4	4	4	4	4	2	4	5	5	4	4	4	4	4	4	5	4	4	4	4	4	3	4	4	4
860	我已阅读调研说明，同意问答	2	1	20	2	3	2	1	1	2	2	2	2	2	2	2	1	1	4	4	4	4	4	4	4	3	4	4	3	3	4	4	4	4	4	4	4	4	4	4	4	4	4	4	4	4	4	4	3
861	我已阅读调研说明，同意问答	2	1	21	2	2	2	1	1	2	2	2	1	2	2	2	1	2	4	3	3	4	4	4	4	4	4	4	3	4	4	4	4	3	5	4	3	5	5	5	3	3	4	4	5	5	5	4	4
862	我已阅读调研说明，同意问答	2	1	20	2	2	2	1	1	2	3	3	2	1	2	2	1	1	4	4	4	4	4	4	4	4	4	4	4	4	4	4	4	4	4	4	4	4	4	4	4	4	4	4	4	4	4	4	4
863	我已阅读调研说明，同意问答	2	1	22	2	2	2	2	1	2	2	2	2	2	2	2	1	1	3	2	3	4	4	4	3	3	4	4	2	4	4	4	4	4	4	4	4	4	4	5	4	4	4	4	3	4	4	4	3
864	我已阅读调研说明，同意问答	2	1	21	2	3	2	2	1	2	3	2	2	2	2	2	1	3	3	2	3	3	2	4	4	4	2	4	3	4	4	4	4	4	3	4	4	4	4	3	3	4	3	4	4	4	4	3	4
865	我已阅读调研说明，同意问答	2	1	22	2	2	1	1	1	2	2	3	2	2	1	1	1	3	4	3	3	4	3	4	4	3	3	4	3	3	3	3	3	3	4	4	3	4	4	4	3	3	4	4	4	4	4	4	4
866	我已阅读调研说明，同意问答	2	1	21	1	2	2	1	1	2	2	3	1	3	2	2	1	2	1	2	3	4	3	3	3	4	3	4	3	4	3	3	3	3	4	3	2	3	4	3	4	5	3	4	3	3	4	4	5
867	我已阅读调研说明，同意问答	2	1	20	2	2	2	1	1	2	3	2	2	2	2	2	1	1	4	4	3	5	5	4	4	4	4	4	4	4	4	5	3	4	4	4	5	5	5	5	4	4	4	4	3	4	4	3	3
868	我已阅读调研说明，同意问答	2	1	21	2	2	2	2	1	2	2	3	2	1	2	2	1	1	3	3	4	4	4	4	4	4	4	4	4	4	4	4	4	4	4	4	4	4	4	4	4	4	4	4	4	4	4	4	4
869	我已阅读调研说明，同意问答	1	1	21	2	2	1	1	1	2	2	2	2	2	2	2	1	2	3	3	2	4	4	4	2	3	2	2	3	4	2	4	4	4	4	4	3	4	4	4	4	4	3	3	2	4	4	4	4
870	我已阅读调研说明，同意问答	2	1	22	1	2	2	2	1	2	2	3	1	2	2	2	1	1	3	4	4	5	4	5	4	4	4	4	4	4	4	4	4	4	4	4	5	5	5	5	3	3	3	3	3	4	3	3	4
871	我已阅读调研说明，同意问答	2	1	23	2	2	2	2	1	2	2	2	1	3	2	2	1	2	4	2	2	4	4	4	2	3	4	2	4	4	4	4	4	4	4	4	5	5	5	5	4	4	4	3	4	5	5	2	3
872	我已阅读调研说明，同意问答	2	1	21	1	2	2	1	1	2	2	2	1	3	2	2	1	2	3	3	3	4	5	4	3	4	4	2	5	4	4	5	2	5	3	3	4	5	4	5	5	4	4	4	4	5	4	4	4
873	我已阅读调研说明，同意问答	2	1	22	2	2	2	2	1	2	3	2	1	3	2	2	1	3	4	4	3	4	4	3	4	4	4	4	4	4	4	4	4	4	4	1	4	4	4	4	4	4	4	4	4	4	4	4	4
874	我已阅读调研说明，同意问答	2	1	21	2	2	2	2	1	2	3	3	3	2	2	2	1	2	4	4	3	4	4	4	4	4	4	4	4	4	4	4	4	4	4	2	5	5	5	5	4	4	4	4	4	4	4	4	4
875	我已阅读调研说明，同意问答	2	1	20	1	3	1	2	1	2	2	2	2	2	2	2	1	3	4	3	3	4	4	4	3	4	4	3	4	3	3	4	4	4	4	4	5	4	4	4	4	4	4	4	3	4	4	3	3
876	我已阅读调研说明，同意问答	1	1	20	1	3	1	2	1	2	2	1	2	2	2	1	1	1	4	4	4	4	4	4	4	3	4	4	3	4	3	4	4	4	4	4	4	3	4	4	4	4	3	3	4	4	4	3	4
877	我已阅读调研说明，同意问答	2	1	21	1	2	1	1	1	2	3	2	3	3	2	2	1	1	3	3	3	5	4	5	5	5	5	5	3	3	3	4	5	3	3	3	5	5	5	5	3	2	3	3	3	4	3	3	3
878	我已阅读调研说明，同意问答	1	1	21	2	2	1	2	1	2	3	2	2	1	2	2	1	1	4	3	4	5	5	5	3	4	4	4	4	4	5	4	4	4	4	4	5	5	5	5	3	3	4	4	4	4	4	4	4
879	我已阅读调研说明，同意问答	2	1	21	2	2	2	2	1	2	2	2	1	1	2	2	1	1	4	2	1	4	4	4	4	3	4	4	4	4	4	4	4	4	4	4	4	4	4	5	4	3	2	3	4	4	4	3	4
880	我已阅读调研说明，同意问答	2	1	20	1	2	1	2	1	2	2	2	1	2	2	2	1	3	5	4	4	4	3	3	4	3	4	4	3	3	3	3	4	4	3	4	3	3	4	3	4	4	3	4	3	4	4	3	3
881	我已阅读调研说明，同意问答	2	1	21	1	2	2	2	1	2	3	3	3	2	2	2	1	3	3	3	3	3	3	5	1	4	4	3	4	4	4	4	4	4	4	4	4	4	4	4	3	3	3	3	3	3	3	4	4
882	我已阅读调研说明，同意问答	2	1	21	2	3	2	2	1	1	2	2	2	3	2	2	1	1	4	3	4	5	5	5	3	4	5	3	4	4	4	5	5	5	5	3	5	5	5	5	4	4	4	4	4	5	4	3	3
883	我已阅读调研说明，同意问答	1	1	23	1	2	1	1	1	2	2	3	2	2	2	1	1	1	5	5	4	4	4	4	4	4	4	4	4	4	4	4	4	4	4	4	4	4	4	4	4	3	4	3	4	3	4	3	4
884	我已阅读调研说明，同意问答	2	1	21	2	2	2	1	1	2	2	2	2	3	2	2	1	2	5	2	1	5	5	5	5	5	5	3	3	5	4	4	4	2	4	3	4	4	4	4	3	4	4	4	4	4	4	3	3
885	我已阅读调研说明，同意问答	2	1	20	2	2	2	2	1	2	3	1	2	2	2	2	1	2	4	4	4	5	5	5	5	5	5	4	4	4	4	4	4	4	4	2	4	5	4	5	3	4	4	4	3	4	4	4	3
886	我已阅读调研说明，同意问答	2	1	21	2	2	2	2	1	2	3	2	2	2	2	2	1	2	5	3	3	5	5	5	5	5	5	5	5	5	5	5	5	5	5	5	5	4	5	5	4	4	4	4	4	4	4	3	3
887	我已阅读调研说明，同意问答	2	1	22	1	2	2	2	1	2	2	2	3	3	2	2	1	1	3	4	3	4	4	4	4	4	4	4	4	4	4	4	4	4	4	3	4	4	4	4	4	4	3	3	3	3	3	3	3
888	我已阅读调研说明，同意问答	2	1	21	2	3	2	1	1	2	2	2	2	2	2	2	1	2	4	3	3	4	4	4	4	4	4	3	3	4	3	4	4	4	4	4	4	4	4	3	4	3	3	4	4	4	4	3	3
889	我已阅读调研说明，同意问答	2	1	22	1	3	1	2	1	2	3	1	1	2	2	2	1	2	3	2	1	5	5	2	1	4	5	5	4	5	5	3	2	3	4	4	4	2	1	2	3	4	4	5	5	5	5	4	5
890	我已阅读调研说明，同意问答	2	1	20	2	2	1	2	2	2	2	2	3	2	2	2	1	1	3	2	3	3	3	4	3	3	3	3	3	4	3	3	4	3	4	4	3	4	4	4	4	2	3	4	4	3	3	4	3
891	我已阅读调研说明，同意问答	2	1	21	2	2	2	2	1	2	3	3	2	2	2	2	1	1	3	3	3	5	5	4	3	4	4	3	4	4	4	4	3	3	4	3	4	5	5	5	3	3	3	3	4	5	5	3	3
892	我已阅读调研说明，同意问答	2	1	21	2	2	2	2	1	2	2	2	2	2	2	2	1	1	4	3	3	3	4	4	4	3	4	4	4	4	4	3	4	4	4	4	4	4	4	4	4	3	4	4	4	4	4	3	3
893	我已阅读调研说明，同意问答	2	1	23	2	2	2	1	1	2	3	2	2	3	2	2	1	1	4	3	3	5	5	5	4	5	5	4	4	4	4	5	4	4	4	3	5	5	5	5	3	4	4	4	4	5	3	4	4
894	我已阅读调研说明，同意问答	2	1	20	2	2	2	2	1	2	2	3	1	1	2	2	1	2	4	3	3	5	5	5	4	4	4	4	4	5	5	5	5	5	5	3	5	5	5	5	4	3	3	3	4	4	4	4	3
895	我已阅读调研说明，同意问答	2	1	21	2	2	2	2	1	2	2	1	1	3	2	2	1	2	4	2	3	4	4	5	4	4	4	3	4	4	4	4	5	4	4	4	4	4	4	3	3	3	4	4	4	4	4	4	4
896	我已阅读调研说明，同意问答	2	1	18	2	3	2	2	1	2	2	2	1	2	2	2	1	2	4	4	1	2	3	5	3	3	3	2	3	3	3	3	3	3	3	3	3	3	3	3	4	4	4	4	4	4	4	4	4
897	我已阅读调研说明，同意问答	2	1	20	2	2	2	1	1	2	2	2	2	1	2	2	2	2	4	4	3	5	5	5	5	5	5	2	3	4	3	4	4	3	5	4	5	5	3	4	4	2	4	4	4	4	4	3	3
898	我已阅读调研说明，同意问答	2	1	19	2	2	2	2	1	1	1	3	1	2	2	2	1	2	2	2	2	3	3	3	3	3	3	2	3	3	3	3	3	3	3	3	3	3	3	3	3	3	3	3	3	4	3	4	3
899	我已阅读调研说明，同意问答	2	1	22	2	2	2	2	1	2	2	3	2	1	2	2	1	3	4	4	1	4	4	4	4	4	4	4	4	4	4	4	4	2	4	4	4	4	4	4	3	3	3	3	4	4	4	4	4
900	我已阅读调研说明，同意问答	2	1	19	2	2	2	2	1	2	1	2	1	2	2	2	1	2	3	2	3	5	5	5	4	3	4	3	3	5	5	3	3	3	4	4	5	5	5	5	3	3	3	3	3	4	4	3	3
901	我已阅读调研说明，同意问答	2	1	20	2	2	2	2	1	2	2	2	1	3	2	2	1	2	4	4	4	4	4	5	5	5	5	5	5	5	5	5	3	5	5	3	5	5	5	5	3	4	3	3	3	3	3	3	3
902	我已阅读调研说明，同意问答	2	1	21	2	3	2	2	1	2	2	3	2	2	2	2	2	1	4	4	3	4	4	4	4	4	4	4	4	2	4	4	4	4	4	4	3	4	4	4	3	4	3	3	4	4	4	4	3
903	我已阅读调研说明，同意问答	2	1	20	2	3	2	2	1	2	2	2	2	3	2	2	1	2	3	3	3	4	4	4	3	3	4	3	4	4	4	4	3	4	4	4	4	3	4	3	3	3	4	4	3	4	4	4	3
904	我已阅读调研说明，同意问答	2	1	20	2	2	2	2	1	2	2	3	2	2	2	2	1	2	4	4	4	3	3	3	4	4	3	3	4	4	3	4	3	3	3	2	3	3	4	4	4	3	3	4	3	3	4	3	4
905	我已阅读调研说明，同意问答	2	1	21	2	2	2	1	1	2	2	2	2	2	2	2	1	2	4	3	3	4	4	3	3	3	4	4	4	4	4	4	5	4	5	4	5	5	5	5	3	4	3	3	3	4	4	3	3
906	我已阅读调研说明，同意问答	2	1	20	2	3	2	2	1	2	2	2	1	2	2	2	1	2	3	3	2	4	3	4	4	4	4	4	4	4	4	4	4	3	4	4	4	4	4	4	3	4	3	3	4	4	4	3	3
907	我已阅读调研说明，同意问答	2	1	19	2	2	2	1	1	2	2	2	1	2	2	2	1	1	3	3	3	3	3	3	3	4	4	3	3	3	3	3	5	4	5	3	4	5	5	5	3	3	5	3	3	3	3	3	3
908	我已阅读调研说明，同意问答	2	1	21	1	2	2	2	1	2	2	3	2	2	2	2	1	2	3	3	3	4	4	5	4	4	4	3	4	4	3	3	4	3	5	4	5	5	5	5	3	3	3	4	3	4	4	3	3
909	我已阅读调研说明，同意问答	2	1	22	2	2	2	1	1	2	3	2	2	2	2	2	1	1	5	4	2	5	2	3	5	4	4	4	3	3	4	4	2	1	3	1	5	5	5	5	3	1	1	3	4	4	4	4	4
910	我已阅读调研说明，同意问答	2	1	20	2	2	2	1	1	2	3	3	2	2	2	2	1	1	4	3	3	3	5	5	3	3	4	4	4	5	5	5	5	3	4	3	5	5	5	5	4	3	4	3	3	3	3	3	3
911	我已阅读调研说明，同意问答	2	1	20	2	3	2	2	1	2	3	2	2	3	2	2	1	2	3	3	3	3	4	4	3	3	4	3	4	4	4	4	3	3	3	3	3	4	4	4	3	3	3	3	3	4	4	3	4
912	我已阅读调研说明，同意问答	2	1	20	2	3	2	2	1	1	2	3	2	3	2	2	1	2	4	3	3	4	4	5	4	3	3	3	3	3	3	5	5	4	5	4	5	5	5	4	3	4	4	4	4	4	4	3	3
913	我已阅读调研说明，同意问答	2	1	20	2	2	2	2	1	2	2	2	1	2	2	2	1	1	3	3	2	4	4	3	3	3	3	4	3	3	4	5	5	4	5	3	5	5	5	5	2	2	3	4	4	4	4	3	3
914	我已阅读调研说明，同意问答	2	1	20	2	2	2	2	1	1	2	2	2	2	2	2	1	3	3	4	3	3	3	3	4	4	4	4	4	4	4	4	4	4	4	4	4	4	4	4	4	4	4	3	3	3	3	3	3
915	我已阅读调研说明，同意问答	2	1	21	2	3	2	2	1	2	2	2	2	3	2	2	1	1	3	2	3	3	3	3	3	3	3	3	3	3	2	3	3	3	4	3	3	3	3	4	4	4	4	3	4	3	3	3	3
916	我已阅读调研说明，同意问答	2	1	19	2	2	2	2	1	2	2	2	1	2	2	2	1	2	1	1	2	3	3	3	3	3	3	3	3	3	3	3	3	3	3	3	3	3	3	3	3	3	3	5	3	3	3	3	3
917	我已阅读调研说明，同意问答	2	1	21	2	3	2	2	1	2	2	2	2	2	2	2	1	1	3	2	3	4	4	4	3	4	4	3	4	4	4	4	4	3	4	4	4	4	4	4	3	4	3	3	4	3	3	3	4
918	我已阅读调研说明，同意问答	1	1	21	2	3	2	2	1	2	3	3	3	3	2	1	3	2	4	4	4	4	4	4	4	4	4	4	4	4	4	4	4	4	4	4	4	4	4	4	4	4	4	4	3	3	3	3	3
919	我已阅读调研说明，同意问答	2	1	21	2	2	2	1	1	2	3	2	1	2	2	2	1	1	3	4	3	3	3	3	3	3	3	3	3	3	3	3	3	3	3	3	3	3	3	3	3	3	3	4	4	4	3	3	3
920	我已阅读调研说明，同意问答	2	1	21	2	2	2	2	1	2	2	2	1	2	2	2	1	3	3	3	4	3	3	2	2	3	4	2	3	3	2	4	2	4	2	4	3	3	3	3	3	2	4	4	2	3	4	4	3
921	我已阅读调研说明，同意问答	2	1	19	2	2	2	2	1	1	2	2	1	1	2	2	1	2	3	4	3	3	3	5	5	5	4	4	4	4	4	4	3	3	3	4	4	5	5	5	3	3	4	4	3	3	3	3	3
922	我已阅读调研说明，同意问答	2	1	21	2	2	2	2	1	2	2	2	1	2	2	2	1	2	3	2	2	3	3	3	3	3	4	3	3	4	4	3	4	4	4	3	5	5	5	5	3	3	3	3	4	4	4	3	3
923	我已阅读调研说明，同意问答	1	1	23	2	2	2	2	1	2	2	2	1	2	2	2	1	3	3	3	3	4	4	4	3	3	3	4	4	4	4	4	3	3	3	4	5	4	4	4	3	4	3	3	4	4	4	4	4
924	我已阅读调研说明，同意问答	2	1	23	2	2	2	1	1	2	2	2	2	3	2	2	1	2	3	3	3	4	4	4	3	4	3	4	3	3	4	3	3	4	3	3	3	3	3	3	4	4	4	4	4	3	3	3	3
925	我已阅读调研说明，同意问答	2	1	24	2	2	2	2	1	2	3	2	1	2	2	2	1	2	3	3	3	3	3	3	3	3	3	3	3	3	3	3	3	3	1	2	5	5	5	5	3	1	3	3	3	5	5	3	5
926	我已阅读调研说明，同意问答	2	1	21	2	2	2	1	1	2	2	2	2	2	2	2	1	1	3	3	3	4	4	3	3	3	3	3	3	3	3	3	3	3	3	3	3	3	3	3	3	3	3	3	3	3	3	3	3
927	我已阅读调研说明，同意问答	2	1	21	2	2	2	2	1	2	3	3	1	3	2	2	3	2	4	3	3	3	3	3	4	4	3	3	3	3	4	3	3	3	3	3	3	3	3	3	3	3	3	3	3	3	3	3	3
928	我已阅读调研说明，同意问答	2	1	21	1	2	2	2	1	2	3	2	1	3	2	2	1	2	4	4	4	4	4	5	4	4	4	2	3	5	4	5	5	4	5	5	5	5	5	5	2	3	4	4	4	4	4	3	3
929	我已阅读调研说明，同意问答	2	1	21	2	2	2	1	1	2	2	2	1	2	2	2	1	2	4	2	3	4	4	4	3	3	4	2	3	5	3	4	4	3	4	3	4	5	5	5	3	4	3	4	4	4	4	1	2
930	我已阅读调研说明，同意问答	2	1	21	2	3	2	2	1	2	2	2	2	2	2	2	1	2	4	4	4	3	4	4	4	3	4	3	4	4	4	4	4	4	4	3	4	4	4	4	3	3	3	3	3	2	3	3	3
931	我已阅读调研说明，同意问答	2	1	20	2	3	2	2	1	2	2	2	2	2	2	2	1	2	3	2	3	4	4	4	3	4	4	2	3	3	3	3	3	3	3	4	3	4	4	4	3	3	4	3	4	4	4	3	3
932	我已阅读调研说明，同意问答	2	1	22	1	2	2	2	1	2	2	3	1	3	2	2	1	3	3	2	2	3	3	3	3	3	3	3	3	3	3	3	3	3	3	3	4	4	5	5	3	3	3	3	3	3	3	3	3
933	我已阅读调研说明，同意问答	2	1	21	2	2	2	1	1	2	2	2	2	3	2	2	1	2	4	3	3	5	4	4	3	3	3	3	3	3	3	3	4	4	4	3	4	3	4	4	3	3	3	3	3	4	4	3	3
934	我已阅读调研说明，同意问答	2	1	22	2	2	1	2	1	1	2	3	2	3	2	2	1	2	1	4	4	1	1	2	3	3	2	2	2	5	3	4	3	3	3	3	3	3	3	3	1	5	4	3	5	2	4	3	2
935	我已阅读调研说明，同意问答	1	1	20	2	2	2	2	1	2	3	3	2	3	2	1	1	3	3	3	3	4	4	4	4	4	3	4	3	3	3	3	3	3	3	3	3	3	3	3	3	3	3	3	3	3	3	3	3
936	我已阅读调研说明，同意问答	2	1	21	2	2	2	2	1	2	2	2	3	2	2	2	1	3	3	3	3	3	3	3	3	3	3	3	3	3	3	3	2	3	3	3	3	3	3	3	3	3	3	3	3	4	3	3	3
937	我已阅读调研说明，同意问答	2	1	20	2	2	2	2	1	2	2	3	1	2	2	2	1	2	3	3	4	4	4	4	4	4	4	3	4	4	3	4	3	3	3	4	3	4	4	4	3	4	4	3	4	3	4	2	2
938	我已阅读调研说明，同意问答	2	1	19	2	2	2	2	2	2	2	2	2	2	2	2	1	1	2	3	2	2	3	5	3	2	3	3	2	5	4	5	4	4	4	2	5	5	5	5	3	3	3	3	3	3	3	3	3
939	我已阅读调研说明，同意问答	2	1	17	2	2	2	2	1	2	3	2	2	2	2	2	1	3	3	3	3	3	3	4	3	3	3	3	3	3	4	3	3	3	3	3	3	3	3	3	3	3	3	3	3	3	3	3	3
940	我已阅读调研说明，同意问答	2	1	20	2	3	2	2	1	2	2	2	2	3	2	2	1	1	3	3	3	3	3	3	3	3	3	3	3	3	3	3	3	3	3	3	3	3	3	3	3	3	3	3	3	3	3	3	3
941	我已阅读调研说明，同意问答	2	1	20	2	3	2	1	1	2	2	3	2	2	2	2	1	3	3	3	3	3	3	3	3	3	3	3	3	3	3	3	3	3	3	3	3	3	3	3	3	3	3	3	3	3	3	3	3
942	我已阅读调研说明，同意问答	2	1	20	1	3	1	2	1	2	2	2	2	2	2	2	1	1	3	3	3	3	3	3	3	3	3	3	3	3	3	3	3	3	3	3	3	3	3	3	3	3	3	3	3	3	3	3	3
943	我已阅读调研说明，同意问答	2	1	19	1	3	2	1	1	2	2	3	2	2	2	2	1	1	3	3	3	3	3	4	2	4	2	4	2	3	3	4	3	2	3	3	3	4	2	3	2	4	3	3	3	3	4	2	4
944	我已阅读调研说明，同意问答	2	1	21	2	3	2	2	1	2	2	2	2	2	2	2	1	1	3	3	3	3	3	3	3	3	3	3	3	3	3	3	3	3	3	3	3	3	3	3	3	3	3	3	3	3	3	3	3
945	我已阅读调研说明，同意问答	2	1	21	2	3	2	2	1	2	2	3	2	3	2	2	1	2	3	3	3	3	3	3	3	3	3	3	3	3	3	3	3	3	3	3	3	3	3	3	3	3	3	3	3	3	3	3	3
946	我已阅读调研说明，同意问答	2	1	22	1	3	1	1	1	2	2	2	1	3	2	2	2	2	3	3	3	3	3	3	3	3	3	3	3	3	3	3	3	3	3	3	3	3	3	3	3	3	3	3	3	3	3	3	3
947	我已阅读调研说明，同意问答	2	1	22	2	2	1	2	1	2	2	3	2	2	2	2	1	2	3	3	3	3	3	3	3	3	3	3	3	3	3	3	3	4	3	3	3	3	3	3	3	3	3	3	3	3	3	3	3
948	我已阅读调研说明，同意问答	2	1	21	1	2	2	2	1	1	2	2	2	3	2	2	1	1	3	3	3	3	3	3	3	3	3	3	3	3	3	3	3	3	3	3	3	3	3	3	3	3	3	3	3	3	3	3	3
949	我已阅读调研说明，同意问答	2	1	20	2	2	2	1	1	2	2	2	2	2	2	2	1	1	3	3	3	3	2	2	2	2	3	3	3	3	3	3	3	3	3	3	3	3	3	3	3	3	3	3	3	3	3	3	3
950	我已阅读调研说明，同意问答	2	1	20	2	2	1	1	1	1	2	3	2	3	2	2	1	2	3	3	3	3	3	3	3	3	3	3	3	3	3	3	3	3	3	3	5	5	5	5	3	3	3	3	3	3	3	3	3
951	我已阅读调研说明，同意问答	1	1	20	2	2	2	1	1	1	2	3	2	2	2	2	2	1	3	3	3	3	3	3	3	3	3	3	3	3	3	3	3	3	3	3	3	3	3	3	3	3	3	3	3	3	3	3	3
952	我已阅读调研说明，同意问答	2	1	21	1	2	2	2	1	2	2	2	2	3	2	2	1	3	3	3	3	3	3	3	3	3	3	3	3	3	3	3	3	3	3	3	3	3	3	3	3	3	3	3	3	3	3	3	3
953	我已阅读调研说明，同意问答	2	1	20	2	2	2	1	1	2	2	3	2	2	2	2	1	2	3	3	3	3	3	3	3	3	3	3	3	3	3	3	3	3	3	3	3	3	3	3	3	3	3	3	3	3	3	3	3
954	我已阅读调研说明，同意问答	2	1	21	2	2	2	2	1	2	2	3	1	2	2	2	1	3	3	3	3	3	3	3	3	3	3	3	3	3	3	3	3	3	3	3	3	3	3	3	3	3	3	3	3	3	3	3	3
955	我已阅读调研说明，同意问答	2	1	20	2	2	2	2	1	1	1	3	1	3	2	2	1	2	3	3	3	3	3	3	3	3	3	3	3	3	3	3	3	3	3	3	3	3	3	3	3	3	3	3	3	3	3	3	3
956	我已阅读调研说明，同意问答	2	1	20	2	2	2	2	1	2	2	2	1	3	2	2	1	3	3	3	3	3	3	5	3	3	4	4	3	2	4	4	4	4	4	4	5	5	5	5	3	3	3	3	3	3	3	3	3
957	我已阅读调研说明，同意问答	2	1	22	2	2	2	2	1	2	1	3	1	3	2	2	1	2	1	1	1	1	2	3	3	3	2	2	2	4	4	4	3	4	4	4	4	4	4	4	3	1	3	3	3	3	3	3	3
958	我已阅读调研说明，同意问答	2	1	21	2	2	2	1	1	2	2	2	1	2	2	2	1	1	3	3	3	3	3	3	3	3	3	3	3	3	3	3	3	3	3	3	3	3	3	3	3	3	3	3	3	3	3	3	3
959	我已阅读调研说明，同意问答	2	1	21	2	2	2	2	1	1	2	3	1	2	2	2	1	2	3	3	3	3	3	3	3	3	3	3	3	3	3	3	3	3	3	3	3	3	3	3	3	3	3	3	3	3	3	3	3
960	我已阅读调研说明，同意问答	2	1	19	2	2	2	1	1	1	1	3	2	2	2	2	1	2	3	3	3	3	3	3	3	3	3	3	3	3	3	3	3	3	3	3	3	3	3	3	3	3	3	3	3	3	3	3	3
961	我已阅读调研说明，同意问答	2	1	23	2	2	2	2	1	2	2	2	2	2	2	2	1	2	5	4	3	5	5	5	4	4	5	4	5	5	5	5	5	4	5	4	3	5	5	5	3	3	3	3	3	3	3	3	3
962	我已阅读调研说明，同意问答	2	1	24	1	2	2	1	1	2	3	2	2	2	2	2	1	3	3	3	3	3	3	3	3	3	3	4	3	3	3	3	3	3	3	3	3	3	3	3	3	3	3	3	3	3	3	3	3
963	我已阅读调研说明，同意问答	2	1	22	2	2	2	1	1	2	3	2	2	2	2	2	1	1	3	3	3	3	3	3	3	3	3	3	3	3	3	3	3	3	3	3	3	3	3	3	3	3	3	3	3	3	3	3	3
964	我已阅读调研说明，同意问答	2	1	21	2	2	2	2	1	2	2	2	2	2	2	2	2	2	3	3	3	3	3	3	3	3	3	3	3	3	3	3	3	3	3	3	3	3	3	3	3	3	3	3	3	3	3	3	3
965	我已阅读调研说明，同意问答	2	1	21	2	2	1	2	1	2	2	2	1	3	2	2	1	2	3	3	3	3	3	3	3	3	3	3	3	3	3	3	3	3	3	3	3	3	3	3	3	3	3	3	3	3	3	3	3
966	我已阅读调研说明，同意问答	2	1	21	2	2	2	2	1	2	2	2	1	2	2	2	1	2	4	4	4	3	3	3	3	3	3	3	3	3	3	3	3	3	3	3	3	3	3	3	3	3	3	3	3	3	3	3	3
967	我已阅读调研说明，同意问答	2	1	22	2	2	2	2	1	2	2	2	2	2	2	2	1	1	3	3	3	3	3	3	3	3	3	3	3	3	3	3	3	3	3	3	3	3	4	4	3	3	3	3	3	3	3	3	3
968	我已阅读调研说明，同意问答	2	1	20	2	2	2	2	1	2	2	2	2	2	2	2	2	1	3	3	3	3	3	3	3	3	3	3	3	3	3	3	3	3	3	3	3	3	3	3	3	3	3	3	3	3	3	3	3
969	我已阅读调研说明，同意问答	2	1	21	2	2	1	2	1	2	3	2	2	2	2	2	1	1	3	3	3	3	3	3	3	3	3	3	3	3	3	3	3	3	3	3	3	3	3	3	3	3	3	3	3	3	3	3	3
970	我已阅读调研说明，同意问答	1	1	21	2	2	2	2	1	2	3	2	3	2	2	2	1	1	3	3	3	3	3	3	3	3	3	3	3	3	3	3	3	3	3	3	3	3	3	3	3	3	3	3	3	3	3	3	3
971	我已阅读调研说明，同意问答	2	1	20	2	2	2	2	1	2	2	2	1	3	2	2	1	2	3	3	3	3	3	3	3	3	3	3	3	3	3	3	3	3	3	3	3	3	3	3	3	3	3	3	3	3	3	3	3
972	我已阅读调研说明，同意问答	2	1	21	2	2	2	1	1	2	2	2	2	2	2	2	1	2	3	2	3	3	3	3	3	3	3	3	3	3	3	3	3	3	3	3	3	3	3	3	3	3	3	3	3	3	3	3	3
973	我已阅读调研说明，同意问答	2	1	21	2	2	2	2	1	2	3	2	1	3	2	2	2	3	3	3	3	3	3	3	3	3	3	3	3	3	3	3	3	3	3	3	5	5	5	5	3	3	3	3	3	3	3	3	3
974	我已阅读调研说明，同意问答	1	1	19	2	2	2	1	1	2	3	3	2	3	2	2	1	2	4	3	3	3	3	3	3	3	3	3	3	3	3	3	3	3	3	3	3	3	3	3	3	3	3	3	3	3	3	3	3
975	我已阅读调研说明，同意问答	1	1	22	2	2	2	2	1	2	2	1	1	2	2	2	1	2	3	3	3	3	3	3	3	3	3	3	3	3	3	3	3	3	3	3	3	3	3	3	3	3	3	3	3	3	3	3	3
976	我已阅读调研说明，同意问答	1	1	22	2	2	1	1	1	2	2	3	2	2	1	2	1	2	3	3	3	3	3	3	3	3	3	3	3	3	3	3	3	3	3	3	3	3	3	3	3	3	3	3	3	3	3	3	3
977	我已阅读调研说明，同意问答	2	1	21	1	2	1	1	1	1	1	3	1	3	2	2	1	2	3	3	3	3	3	3	3	3	3	3	3	3	3	3	3	3	3	3	3	3	3	3	3	3	3	3	3	3	3	3	3
978	我已阅读调研说明，同意问答	2	1	19	1	3	1	2	1	2	2	2	1	2	2	2	1	1	3	3	3	3	3	3	3	3	3	3	3	3	3	3	3	3	3	3	3	3	3	3	3	3	3	3	3	3	3	3	3
979	我已阅读调研说明，同意问答	2	1	20	2	3	2	1	1	2	2	2	2	3	2	2	1	1	4	4	4	4	4	4	4	4	4	3	3	3	3	3	3	3	3	3	3	3	3	3	3	3	3	3	3	3	3	3	3
980	我已阅读调研说明，同意问答	1	1	21	2	3	2	2	1	2	3	3	2	3	1	1	1	2	2	2	3	3	3	3	3	3	3	3	3	3	3	3	3	3	3	3	3	3	3	3	3	3	3	3	3	3	3	3	3
981	我已阅读调研说明，同意问答	1	1	20	2	3	2	1	1	2	2	2	3	2	2	1	1	1	3	3	3	3	3	3	3	3	3	3	3	3	3	3	3	3	3	3	3	3	3	3	3	3	3	3	3	3	3	3	3
982	我已阅读调研说明，同意问答	2	1	21	2	3	2	1	1	1	2	3	2	3	2	2	1	2	2	2	3	3	3	3	3	3	3	3	3	3	3	3	3	3	3	3	3	3	3	3	3	3	3	3	3	3	3	3	3
983	我已阅读调研说明，同意问答	2	1	21	1	3	1	1	1	2	3	3	2	2	2	2	1	2	3	3	3	3	3	3	3	3	3	3	3	3	3	3	3	3	3	3	3	3	3	3	3	3	3	3	3	3	3	3	3
984	我已阅读调研说明，同意问答	2	1	21	2	3	2	2	1	2	2	3	2	2	2	2	1	2	5	5	3	3	3	3	3	3	3	3	3	3	3	3	3	3	3	3	3	3	3	3	3	3	3	3	3	3	3	3	3
985	我已阅读调研说明，同意问答	2	1	21	2	3	2	2	1	2	2	3	1	3	2	2	1	2	3	3	3	3	3	3	3	3	3	3	3	3	3	3	3	3	3	3	3	3	3	3	3	3	3	3	3	3	3	3	3
986	我已阅读调研说明，同意问答	2	1	20	2	3	2	2	1	2	3	3	2	2	2	2	1	2	3	3	3	3	3	3	3	3	3	3	3	3	3	3	3	3	3	3	3	3	3	3	3	3	3	3	3	3	3	3	3
987	我已阅读调研说明，同意问答	1	1	20	2	3	2	2	1	2	2	2	2	2	2	2	1	2	3	3	3	3	3	3	3	3	3	3	3	3	3	3	3	3	3	3	3	3	3	3	3	3	3	3	3	3	3	3	3
988	我已阅读调研说明，同意问答	2	1	22	1	2	2	2	1	2	2	2	2	3	2	1	1	3	3	3	2	3	3	3	3	3	3	3	3	3	3	3	4	3	4	3	3	5	3	3	3	3	3	3	3	3	3	3	3
989	我已阅读调研说明，同意问答	2	1	22	2	3	1	2	1	2	2	2	2	3	2	2	1	3	3	3	3	3	3	3	3	3	3	3	3	3	3	3	3	3	3	3	3	3	3	3	3	3	3	3	3	3	3	3	3
990	我已阅读调研说明，同意问答	2	1	22	2	2	2	2	1	2	2	2	2	2	2	2	1	2	3	3	3	3	3	3	3	3	3	3	3	3	3	3	3	3	3	3	3	3	3	3	3	3	3	3	3	3	3	3	3
991	我已阅读调研说明，同意问答	1	2	18	1	3	1	2	1	2	2	2	1	2	2	2	1	2	3	4	4	3	3	3	3	3	3	3	3	3	3	3	3	3	3	3	3	3	3	3	3	3	3	3	3	3	3	3	3
992	我已阅读调研说明，同意问答	1	1	22	1	3	1	1	1	2	2	2	2	2	2	2	1	3	3	3	3	3	3	3	3	3	3	3	3	3	3	3	3	3	3	3	3	4	4	3	3	3	3	3	3	3	3	3	3
993	我已阅读调研说明，同意问答	2	1	21	1	3	1	2	1	1	2	2	2	2	2	2	1	2	3	3	3	3	3	3	3	3	3	3	3	3	3	3	3	3	3	3	3	3	3	3	3	3	3	3	3	3	3	3	3
994	我已阅读调研说明，同意问答	2	1	20	2	3	1	1	1	2	3	2	1	2	2	2	1	2	3	3	3	3	3	3	3	3	3	3	3	3	3	3	3	3	3	3	3	3	3	3	3	3	3	3	3	3	3	3	3
995	我已阅读调研说明，同意问答	2	1	21	2	2	2	2	1	2	2	2	2	2	2	2	1	2	3	3	3	3	3	3	3	3	3	3	3	3	3	3	3	3	3	3	3	3	3	3	3	3	3	3	3	3	3	3	3
996	我已阅读调研说明，同意问答	2	1	20	2	2	2	1	1	2	2	2	2	2	2	2	3	1	3	3	3	3	3	3	3	3	3	3	3	3	3	3	3	3	3	3	3	3	3	3	3	3	3	3	3	3	3	3	3
997	我已阅读调研说明，同意问答	2	1	22	2	2	2	2	1	2	3	3	2	3	2	2	1	1	3	3	3	3	3	3	3	3	3	3	3	3	3	3	3	3	3	3	3	3	3	3	3	3	3	3	3	3	3	3	3
998	我已阅读调研说明，同意问答	2	1	18	2	2	2	2	1	2	2	2	2	2	2	2	1	1	3	3	3	3	3	3	3	3	5	3	4	3	3	3	3	3	3	3	3	3	3	3	2	3	3	3	3	3	3	3	3
999	我已阅读调研说明，同意问答	2	1	19	1	2	1	1	1	2	2	3	2	3	2	2	1	2	3	3	3	3	2	4	3	2	3	4	3	3	2	3	4	2	3	3	3	3	3	4	3	3	4	2	3	2	4	3	2
1000	我已阅读调研说明，同意问答	2	2	17	1	2	2	2	1	2	3	3	2	3	2	2	2	1	3	3	3	1	4	5	3	3	4	3	3	3	3	4	3	1	3	2	3	3	4	4	3	3	3	2	3	2	3	2	3
1001	我已阅读调研说明，同意问答	2	1	21	2	3	2	2	1	2	2	3	1	3	2	2	1	1	3	3	2	3	3	4	3	3	3	3	3	3	4	3	3	3	3	3	3	5	4	5	3	3	3	3	3	3	3	3	3
1002	我已阅读调研说明，同意问答	2	1	19	1	2	2	1	1	2	2	2	1	2	2	2	1	1	2	2	3	3	3	3	2	3	3	3	3	3	5	5	4	4	3	3	4	3	3	5	3	3	4	3	4	3	3	3	2
1003	我已阅读调研说明，同意问答	2	1	17	2	2	2	2	1	2	2	2	1	2	2	2	1	1	3	2	2	4	4	3	2	3	3	2	3	4	4	3	3	2	4	1	4	5	5	5	2	3	3	1	3	3	3	3	3
1004	我已阅读调研说明，同意问答	1	1	22	2	3	1	2	1	2	3	2	3	2	2	2	1	2	3	3	3	3	3	2	3	3	2	3	3	3	3	3	3	3	3	3	2	3	2	2	2	3	3	2	3	2	3	3	3
1005	我已阅读调研说明，同意问答	2	1	19	1	2	1	2	1	2	2	2	2	2	2	2	1	1	1	2	2	3	3	4	4	3	3	4	2	3	2	3	3	3	3	3	3	3	2	2	2	3	2	3	2	3	4	3	2
1006	我已阅读调研说明，同意问答	2	1	21	1	2	1	2	1	2	2	2	2	2	2	2	1	1	1	2	2	3	3	4	4	3	3	4	2	3	2	3	3	3	3	3	3	3	2	2	2	3	2	3	2	3	4	3	2
1007	我已阅读调研说明，同意问答	2	1	21	2	2	2	1	1	2	2	2	1	3	2	2	1	2	2	2	2	4	3	4	2	2	3	3	3	4	3	3	4	2	5	4	5	5	5	5	2	2	2	2	2	3	3	3	3
1008	我已阅读调研说明，同意问答	1	1	20	1	2	1	1	1	2	3	3	2	3	2	2	1	1	4	4	3	3	3	5	3	3	3	2	3	5	4	3	4	4	3	2	1	5	5	5	2	2	4	4	2	3	2	3	4
1009	我已阅读调研说明，同意问答	2	1	21	2	3	2	2	1	2	2	2	2	2	2	2	1	1	4	2	2	2	3	4	2	2	3	3	3	3	3	4	4	2	3	2	4	4	4	4	3	2	2	2	2	3	2	3	3
1010	我已阅读调研说明，同意问答	2	1	20	2	2	2	2	1	2	2	2	2	2	2	2	1	1	3	3	3	4	3	3	3	3	3	3	3	3	3	3	3	3	3	1	3	4	4	5	1	1	1	1	1	4	3	3	3
1011	我已阅读调研说明，同意问答	2	1	21	2	3	2	1	1	2	3	1	2	2	2	2	1	2	2	2	2	4	4	4	3	3	4	1	2	4	4	2	3	2	3	3	5	5	5	5	3	3	2	3	4	4	4	2	2
1012	我已阅读调研说明，同意问答	2	1	21	2	2	2	2	1	1	3	2	1	2	2	2	1	1	2	2	2	4	5	5	5	4	4	2	2	3	4	5	4	2	2	2	5	5	5	5	2	3	3	2	2	5	5	2	2
1013	我已阅读调研说明，同意问答	2	1	21	2	2	2	2	1	2	2	2	2	2	2	2	1	3	2	3	2	2	2	3	2	1	3	2	2	3	2	3	3	3	3	3	2	3	3	3	1	2	2	2	3	2	2	2	2
1014	我已阅读调研说明，同意问答	2	1	22	2	3	2	2	1	2	2	2	3	2	2	2	2	1	2	2	2	2	2	2	2	2	1	2	2	2	1	1	2	1	2	2	2	2	2	2	2	2	2	2	2	2	2	2	2
1015	我已阅读调研说明，同意问答	2	1	21	2	2	2	2	1	2	2	2	1	2	2	2	1	2	2	3	2	3	2	3	2	3	2	2	2	2	2	2	2	2	2	2	2	2	2	2	2	2	2	2	2	2	2	2	2
1016	我已阅读调研说明，同意问答	1	1	21	2	3	2	1	1	2	3	2	3	3	2	1	1	1	1	2	3	1	1	1	1	1	1	1	1	1	1	1	1	1	1	1	1	1	1	1	1	1	1	1	1	1	1	1	1
1017	我已阅读调研说明，同意问答	2	1	21	2	3	2	2	2	2	3	2	3	1	2	2	1	1	5	5	5	5	5	5	5	5	5	5	5	5	5	5	5	5	5	5	5	5	5	5	5	5	5	5	5	5	5	5	5
1018	我已阅读调研说明，同意问答	2	1	22	2	3	2	1	1	2	3	2	2	2	2	2	1	1	5	5	5	5	5	5	5	5	5	5	5	5	5	5	5	5	5	5	5	5	5	5	5	5	5	5	5	5	5	5	5
1019	我已阅读调研说明，同意问答	2	1	20	2	3	1	2	1	1	2	2	2	2	2	2	1	1	5	5	4	5	5	5	5	5	5	5	5	5	5	5	5	5	5	5	5	5	5	5	5	5	5	5	5	5	5	5	3
1020	我已阅读调研说明，同意问答	1	1	20	2	3	1	2	1	2	2	3	2	2	2	2	1	2	5	5	5	5	5	5	5	5	5	5	5	5	5	5	5	5	5	5	5	5	5	5	5	5	5	5	5	5	5	5	5
1021	我已阅读调研说明，同意问答	2	1	20	2	3	2	2	1	2	3	3	2	2	2	2	2	1	5	5	5	5	5	5	5	5	5	5	5	5	5	5	5	5	5	3	5	5	5	5	5	5	5	5	5	5	5	5	5
1022	我已阅读调研说明，同意问答	2	1	22	2	3	2	1	1	1	3	2	2	2	2	2	2	1	5	5	5	5	5	5	5	5	5	5	5	5	5	5	5	5	5	5	5	5	5	5	5	5	5	5	5	5	5	5	4
1023	我已阅读调研说明，同意问答	2	1	20	2	3	2	1	1	2	3	2	2	2	2	2	1	1	3	3	3	5	5	5	5	4	4	4	4	5	5	5	5	4	5	5	5	5	5	5	5	5	5	5	5	5	5	5	5
1024	我已阅读调研说明，同意问答	2	1	20	2	3	2	2	1	2	2	2	2	1	2	2	2	1	5	5	5	5	5	5	5	5	5	5	5	5	5	5	5	5	5	5	5	5	5	5	5	5	5	5	5	5	5	5	5
1025	我已阅读调研说明，同意问答	2	1	20	2	3	2	2	1	2	3	3	2	2	2	2	1	1	5	5	5	5	5	5	5	5	5	5	5	5	5	5	5	5	5	5	5	5	5	5	5	5	5	5	5	5	5	5	5
1026	我已阅读调研说明，同意问答	2	1	22	2	3	1	2	1	2	2	2	2	2	2	2	1	1	5	5	5	5	5	5	5	5	5	5	5	5	5	5	5	5	5	5	5	5	5	5	5	5	5	5	5	5	5	5	5
1027	我已阅读调研说明，同意问答	2	1	21	2	3	2	2	1	1	2	3	1	2	2	2	1	1	5	3	3	3	3	3	4	4	4	4	4	4	4	4	4	4	4	4	4	5	5	5	5	5	5	5	5	5	5	5	5
1028	我已阅读调研说明，同意问答	2	1	21	2	3	2	2	1	2	3	2	2	2	2	2	1	1	5	5	5	5	5	5	5	5	5	5	5	5	5	5	5	5	5	5	5	5	5	5	5	5	5	5	5	5	5	5	5
1029	我已阅读调研说明，同意问答	1	1	21	2	3	2	1	1	1	3	3	2	1	2	2	2	1	5	5	4	5	5	5	5	5	5	5	5	5	5	5	5	5	5	3	5	5	5	5	5	5	5	5	5	5	5	5	5
1030	我已阅读调研说明，同意问答	1	1	20	2	3	2	2	1	2	2	2	2	1	2	1	1	1	5	3	4	5	5	5	4	4	4	4	5	4	5	4	5	5	5	5	5	5	5	5	5	5	5	5	5	5	5	5	5
1031	我已阅读调研说明，同意问答	2	1	20	2	3	2	2	1	2	3	2	2	1	2	2	1	2	5	4	4	5	5	5	5	4	5	5	5	5	5	5	5	5	5	4	5	5	5	5	5	5	5	5	5	5	5	5	5
1032	我已阅读调研说明，同意问答	2	1	21	2	3	2	1	1	2	2	2	1	1	2	2	1	2	4	4	4	5	5	5	4	5	5	4	4	5	5	5	5	5	5	5	5	5	5	5	5	5	5	5	5	5	5	5	5
1033	我已阅读调研说明，同意问答	2	1	20	2	2	2	2	1	2	3	2	2	1	2	2	2	1	5	5	5	5	5	5	5	5	5	5	5	5	5	5	5	5	5	5	5	5	5	5	5	5	5	5	5	5	5	5	5
1034	我已阅读调研说明，同意问答	1	1	21	2	3	1	2	1	1	2	2	3	2	2	2	3	1	5	5	5	5	5	5	5	5	5	5	5	5	5	5	5	5	5	5	5	5	5	5	5	5	5	5	5	5	5	5	5
1035	我已阅读调研说明，同意问答	1	1	20	2	2	1	1	1	2	3	2	2	1	2	2	3	1	5	5	5	5	5	5	5	5	5	5	5	5	5	5	5	5	5	5	5	5	5	5	5	5	5	5	5	5	5	5	5
1036	我已阅读调研说明，同意问答	2	1	21	2	3	2	1	1	2	3	3	2	2	2	2	1	1	5	5	5	5	5	5	5	5	5	5	5	5	5	5	5	5	5	5	5	5	5	5	5	5	5	5	5	5	5	5	5
1037	我已阅读调研说明，同意问答	1	1	20	2	3	2	2	1	2	3	2	3	1	2	1	1	1	5	5	5	5	5	5	5	5	5	5	5	5	5	5	5	5	5	5	5	5	5	5	5	5	5	5	5	5	5	5	5
1038	我已阅读调研说明，同意问答	1	1	20	1	3	1	1	1	2	3	1	3	1	2	2	2	1	5	5	5	5	5	5	5	5	5	5	5	5	5	5	5	5	5	5	5	5	5	5	5	5	5	5	5	5	5	5	5
1039	我已阅读调研说明，同意问答	2	1	20	2	2	2	1	1	2	2	2	2	1	2	2	1	1	4	4	3	5	5	5	4	5	5	4	5	5	5	5	3	5	5	1	4	5	5	3	5	5	5	5	5	5	5	5	5
1040	我已阅读调研说明，同意问答	2	1	21	2	3	1	2	1	1	3	3	2	3	2	2	1	2	4	3	4	5	5	5	5	4	5	5	5	5	5	5	5	5	5	5	5	5	5	5	4	5	5	5	5	5	5	5	5
1041	我已阅读调研说明，同意问答	2	1	20	2	2	2	2	1	1	3	2	2	2	2	2	1	1	5	4	5	5	5	5	5	5	5	5	5	5	5	5	5	5	5	5	5	5	5	5	4	4	5	5	5	5	5	5	5
1042	我已阅读调研说明，同意问答	2	1	20	2	2	2	1	1	2	3	2	2	2	2	2	2	2	3	4	3	4	4	4	5	4	5	4	5	5	5	5	5	5	5	4	5	5	5	5	5	5	5	5	5	5	5	5	5
1043	我已阅读调研说明，同意问答	1	1	20	2	2	2	1	1	2	3	2	2	3	2	2	1	2	2	2	2	4	4	4	4	4	4	3	4	4	3	4	4	4	4	3	4	4	4	5	5	5	5	5	5	5	5	5	5
1044	我已阅读调研说明，同意问答	1	1	20	2	2	2	1	1	2	3	2	2	2	2	2	1	1	4	5	5	5	5	5	5	5	5	5	5	5	4	5	5	5	5	5	5	5	5	5	5	5	5	5	5	5	5	5	5
1045	我已阅读调研说明，同意问答	2	1	21	2	2	2	2	1	2	2	2	2	1	2	2	1	1	5	5	5	5	5	5	5	5	5	5	5	5	5	5	5	5	5	5	5	5	5	5	5	5	5	5	5	5	5	5	5
1046	我已阅读调研说明，同意问答	2	1	20	2	3	2	2	1	2	3	2	2	3	2	2	1	2	5	3	4	5	5	5	4	4	4	4	4	5	5	5	5	5	5	3	5	5	5	5	4	4	4	4	4	4	4	5	5
1047	我已阅读调研说明，同意问答	2	1	21	2	2	2	1	1	2	2	3	2	2	2	2	1	2	3	3	3	5	5	5	4	4	3	4	4	4	4	3	3	4	4	3	4	3	5	5	4	5	4	4	4	4	5	5	5
1048	我已阅读调研说明，同意问答	2	1	20	2	3	2	1	1	2	3	2	2	3	2	2	1	1	3	3	3	3	3	3	5	4	4	4	4	5	5	5	5	5	4	5	5	5	5	5	5	5	5	4	5	5	5	4	4
1049	我已阅读调研说明，同意问答	1	1	21	1	2	2	2	1	2	3	2	3	2	2	2	2	1	4	3	4	4	3	4	3	4	4	3	3	3	4	4	4	4	3	4	4	4	5	5	5	5	5	5	4	4	5	4	5
1050	我已阅读调研说明，同意问答	1	1	20	2	2	2	2	2	2	3	1	2	2	2	2	1	1	4	4	3	5	5	5	3	4	4	4	5	4	4	5	4	5	5	4	4	5	5	5	5	4	5	4	4	5	4	4	3
1051	我已阅读调研说明，同意问答	2	1	21	2	2	2	2	1	2	3	3	2	1	2	2	1	1	5	5	3	5	5	5	4	4	4	4	4	5	5	5	5	5	5	5	5	5	5	5	4	4	4	4	4	4	4	5	5
1052	我已阅读调研说明，同意问答	1	1	22	2	3	1	1	1	2	3	2	3	1	2	2	1	2	4	4	4	4	4	4	4	4	4	4	4	4	4	4	4	4	4	4	4	4	4	4	4	4	3	3	5	3	5	3	5
1053	我已阅读调研说明，同意问答	1	1	20	1	2	2	1	2	2	2	3	2	2	2	2	1	1	4	4	3	4	4	4	4	4	4	3	4	4	3	5	4	4	5	4	5	5	5	5	4	5	5	3	5	5	4	4	4
1054	我已阅读调研说明，同意问答	2	1	21	2	2	2	2	1	2	3	2	2	2	2	2	1	2	2	2	2	4	4	5	5	5	5	4	3	3	4	5	5	4	4	4	5	5	5	5	4	5	4	5	5	5	5	3	3
1055	我已阅读调研说明，同意问答	1	1	20	2	3	2	2	1	2	3	3	2	1	2	2	1	1	5	5	5	4	4	5	4	4	4	5	4	5	4	4	4	4	5	4	4	5	4	5	4	4	5	4	4	4	5	4	5
1056	我已阅读调研说明，同意问答	1	1	20	1	2	2	1	2	2	2	3	2	2	2	2	2	1	5	5	5	5	5	5	5	5	5	4	4	4	4	5	5	4	4	4	4	5	4	4	5	5	4	4	4	5	4	5	4
1057	我已阅读调研说明，同意问答	2	1	23	2	2	2	1	1	2	3	2	3	2	2	2	1	1	4	4	5	5	5	5	5	5	5	3	5	5	5	5	5	5	5	1	5	5	5	5	3	4	4	3	4	4	4	4	5
1058	我已阅读调研说明，同意问答	2	1	21	2	2	2	2	1	2	3	2	1	2	2	2	1	1	3	3	3	4	5	5	5	4	4	4	3	4	4	5	5	5	5	4	4	5	5	5	4	5	4	4	4	5	4	5	5
1059	我已阅读调研说明，同意问答	2	1	20	2	2	1	2	1	2	3	2	2	2	2	2	1	1	2	3	3	3	3	3	3	4	4	2	3	4	4	3	4	3	4	3	4	4	4	4	4	4	3	4	4	2	3	4	3
1060	我已阅读调研说明，同意问答	1	1	20	2	3	1	1	1	1	2	2	1	1	2	2	1	2	4	4	4	4	4	4	4	4	4	4	4	4	4	4	4	4	4	4	4	4	4	4	4	4	5	4	4	4	4	4	4
1061	我已阅读调研说明，同意问答	1	1	21	2	3	2	2	1	2	2	2	2	2	2	2	1	2	3	3	3	4	4	4	4	4	3	3	4	3	4	5	4	3	3	3	4	5	5	5	4	4	3	4	4	5	5	4	4
1062	我已阅读调研说明，同意问答	2	1	21	1	2	2	1	1	2	2	3	1	3	2	2	1	1	5	5	5	5	5	5	5	5	5	5	5	5	5	5	5	5	5	5	5	5	5	5	5	5	5	5	5	5	5	5	5
1063	我已阅读调研说明，同意问答	2	1	21	2	2	2	2	1	2	2	2	2	3	2	2	1	1	4	4	4	4	4	4	4	4	4	4	4	4	4	4	4	4	4	4	4	4	4	4	4	4	4	4	4	4	4	4	4
1064	我已阅读调研说明，同意问答	1	1	21	2	2	2	2	2	2	2	2	2	3	2	2	1	1	4	4	4	4	4	4	4	4	4	4	4	4	4	4	2	4	4	4	4	4	4	4	4	4	4	4	4	4	4	4	4
1065	我已阅读调研说明，同意问答	2	1	21	2	2	2	2	1	2	2	2	2	2	2	2	1	2	3	3	3	3	3	3	4	3	3	3	3	5	4	4	5	4	4	5	5	5	5	5	4	2	3	3	4	5	5	5	5
1066	我已阅读调研说明，同意问答	2	1	21	2	2	2	2	1	2	2	2	2	2	2	2	1	3	3	4	3	4	4	4	4	4	4	3	3	3	4	4	4	4	4	4	4	4	4	4	4	4	4	4	4	4	4	4	4
1067	我已阅读调研说明，同意问答	1	1	21	2	2	2	2	1	2	3	2	2	1	2	2	1	2	4	4	4	4	4	4	4	4	4	4	4	4	4	4	4	4	4	4	4	4	4	4	4	4	4	4	4	4	4	4	4
1068	我已阅读调研说明，同意问答	2	1	21	2	2	2	2	1	2	3	2	2	1	2	2	1	2	4	4	4	4	4	4	4	4	4	4	4	4	4	4	4	4	4	4	4	4	4	4	4	4	4	4	4	4	4	4	4
1069	我已阅读调研说明，同意问答	2	1	21	2	2	2	2	1	2	3	2	2	3	2	2	1	2	2	4	3	4	4	3	3	4	4	4	4	4	4	4	4	4	4	4	4	4	4	4	4	4	4	4	4	4	4	4	4
1070	我已阅读调研说明，同意问答	2	1	20	2	2	2	1	1	2	3	3	1	2	2	2	1	2	3	3	3	4	4	5	4	4	3	3	3	4	4	4	4	4	4	4	4	4	4	4	4	4	4	4	4	4	4	4	4
1071	我已阅读调研说明，同意问答	2	1	20	2	2	2	2	1	2	3	2	2	2	2	2	1	3	4	4	2	4	4	4	4	4	4	4	4	4	4	4	4	4	4	4	4	5	5	4	4	4	4	4	4	4	4	4	4
1072	我已阅读调研说明，同意问答	2	1	21	2	2	2	1	1	2	3	2	2	2	2	2	1	2	4	4	4	4	4	4	4	4	4	4	4	4	4	4	4	4	4	4	4	4	4	4	4	4	4	4	4	4	4	4	4
1073	我已阅读调研说明，同意问答	2	1	22	2	2	1	2	1	2	2	2	2	3	2	2	1	1	4	4	4	4	4	4	4	4	4	4	4	4	4	4	4	4	4	4	4	4	4	4	4	4	4	4	4	4	4	4	4
1074	我已阅读调研说明，同意问答	2	1	20	2	2	2	1	1	2	3	2	2	2	2	2	1	1	4	4	4	4	4	5	4	4	4	4	4	4	4	4	4	4	4	4	5	5	5	5	4	4	4	4	4	4	4	4	4
1075	我已阅读调研说明，同意问答	2	1	21	2	2	2	1	1	2	2	2	1	2	2	2	1	2	3	4	3	4	4	4	4	4	4	4	4	4	4	4	4	4	4	4	4	4	4	4	4	4	4	4	4	4	4	4	4
1076	我已阅读调研说明，同意问答	2	1	21	2	2	1	1	1	2	3	3	2	2	2	2	3	1	4	4	4	4	4	4	4	4	4	4	4	4	4	4	4	4	4	4	4	4	4	4	4	4	4	4	4	4	4	4	4
1077	我已阅读调研说明，同意问答	2	1	21	2	2	1	2	1	2	2	2	2	1	2	2	2	1	4	4	4	4	4	4	4	4	4	4	4	4	4	4	4	4	4	4	4	4	4	4	4	4	4	4	4	4	4	4	4
1078	我已阅读调研说明，同意问答	2	1	20	2	2	2	2	1	2	2	2	1	1	2	2	1	1	4	4	4	3	4	4	4	4	4	3	4	4	4	4	3	4	4	3	4	4	4	4	4	4	4	4	4	4	4	4	4
1079	我已阅读调研说明，同意问答	2	1	21	2	3	2	2	1	2	3	3	2	2	2	2	1	3	3	3	3	3	2	4	2	4	4	4	4	4	4	4	4	4	4	4	4	4	4	4	4	4	4	4	4	4	4	4	4
1080	我已阅读调研说明，同意问答	1	1	20	2	3	2	2	1	2	2	3	2	3	2	2	1	1	3	3	3	3	3	3	4	3	4	4	4	4	4	4	4	4	4	4	4	4	4	4	4	4	4	4	4	4	4	4	4
1081	我已阅读调研说明，同意问答	2	1	20	2	3	2	2	1	2	3	3	2	3	2	2	1	2	4	4	3	3	4	5	4	4	4	3	3	3	3	4	4	4	4	4	4	4	4	4	4	4	4	4	4	4	4	4	4
1082	我已阅读调研说明，同意问答	1	1	21	2	3	2	2	1	2	2	3	2	3	2	2	1	1	4	4	4	4	4	4	4	4	4	4	5	4	4	4	4	4	4	4	4	5	5	5	4	4	4	4	4	4	4	4	4
1083	我已阅读调研说明，同意问答	2	1	19	2	3	1	1	1	1	2	2	2	3	2	2	1	2	4	4	3	4	4	4	4	4	4	3	3	4	4	4	4	4	4	4	4	5	4	5	4	4	4	4	4	4	4	4	4
1084	我已阅读调研说明，同意问答	1	1	22	2	3	2	2	1	2	2	2	2	3	2	2	1	2	4	4	4	4	4	4	4	4	4	4	4	4	4	4	4	4	4	4	4	4	4	4	4	4	4	4	4	4	4	4	4
1085	我已阅读调研说明，同意问答	2	1	18	2	3	2	2	1	2	2	2	2	2	2	2	1	3	4	4	4	4	4	4	4	4	4	4	4	4	4	4	4	4	4	4	4	4	4	4	4	4	4	4	4	4	4	4	4
1086	我已阅读调研说明，同意问答	2	1	20	2	3	2	2	1	2	2	2	2	2	2	2	1	3	4	4	4	4	4	4	4	4	4	4	4	4	4	4	4	4	4	4	4	4	4	4	4	4	4	4	4	4	4	4	4
1087	我已阅读调研说明，同意问答	2	1	21	2	3	2	2	1	2	3	2	2	2	2	2	1	1	4	4	4	4	4	4	4	4	4	4	4	4	4	4	5	4	4	4	4	4	4	4	4	4	4	4	4	4	4	4	4
1088	我已阅读调研说明，同意问答	2	1	20	2	2	2	1	1	2	2	2	2	2	2	2	1	2	3	3	3	4	4	5	3	4	4	4	4	4	4	5	5	5	5	5	5	5	5	5	4	4	4	4	4	4	4	4	4
1089	我已阅读调研说明，同意问答	2	1	20	2	3	2	2	1	1	2	2	1	2	2	1	1	2	3	3	2	2	3	3	3	2	3	3	3	5	5	4	4	4	4	4	4	4	4	4	4	4	4	4	4	4	4	4	4
1090	我已阅读调研说明，同意问答	2	1	21	2	3	2	2	1	2	3	2	2	1	2	2	1	3	4	4	4	4	4	4	4	4	4	4	4	4	4	4	4	4	4	4	4	4	4	4	3	4	4	4	4	4	4	4	4
1091	我已阅读调研说明，同意问答	1	1	21	1	3	2	2	1	2	3	2	2	1	1	2	1	1	3	2	2	3	3	4	3	4	4	4	4	4	4	4	4	4	4	4	4	4	4	4	4	3	4	4	4	4	4	4	4
1092	我已阅读调研说明，同意问答	2	1	20	2	2	2	2	1	2	2	2	2	2	2	2	1	2	3	3	3	4	4	4	4	4	4	4	4	3	4	4	4	4	4	4	4	4	4	4	3	4	3	4	4	4	4	4	4
1093	我已阅读调研说明，同意问答	2	1	20	2	2	2	2	1	2	2	2	2	2	2	2	1	1	4	4	4	4	4	4	4	4	4	4	4	4	4	4	4	4	4	3	4	4	4	4	4	4	4	4	4	4	4	4	4
1094	我已阅读调研说明，同意问答	2	1	21	2	3	2	2	1	2	2	2	2	2	2	2	1	2	4	3	3	4	4	4	3	4	4	4	4	4	4	3	4	4	4	4	4	4	4	4	4	4	4	4	4	4	4	4	4
1095	我已阅读调研说明，同意问答	1	1	21	2	3	2	1	1	2	3	2	3	3	2	2	2	1	3	3	3	3	3	3	3	3	3	3	3	3	3	3	3	4	2	4	4	4	2	4	3	4	2	4	3	3	4	3	4
1096	我已阅读调研说明，同意问答	2	1	18	1	2	2	2	1	2	2	2	1	3	2	2	1	3	4	3	3	5	5	4	4	2	4	3	3	4	4	4	4	4	4	4	4	4	4	4	4	4	4	4	4	4	4	4	4
1097	我已阅读调研说明，同意问答	1	1	21	2	3	1	1	1	2	2	2	2	2	2	2	1	1	3	4	4	4	3	3	3	4	4	4	4	4	4	4	4	5	4	4	3	4	4	4	4	4	4	4	3	4	3	4	4
1098	我已阅读调研说明，同意问答	2	1	21	2	2	2	2	1	2	2	2	2	2	2	2	1	2	5	4	3	4	5	5	5	4	4	4	3	4	4	5	4	5	5	4	4	5	5	5	4	3	4	4	5	4	4	4	4
1099	我已阅读调研说明，同意问答	2	1	22	2	3	2	1	1	1	2	2	2	2	2	2	1	2	4	4	3	4	4	4	4	4	4	4	4	4	4	4	4	4	5	4	4	4	4	4	3	4	4	4	4	4	4	4	4
1100	我已阅读调研说明，同意问答	2	2	20	2	2	2	2	1	2	2	2	2	2	2	2	1	2	3	4	3	4	3	3	3	4	3	3	3	3	3	3	3	2	4	2	3	3	4	3	3	3	3	3	3	2	4	5	4
1101	我已阅读调研说明，同意问答	1	1	20	2	3	2	1	1	2	2	2	2	3	2	1	1	1	5	5	4	4	3	4	4	4	4	3	3	4	3	4	4	4	4	4	3	4	5	4	4	4	4	4	4	4	4	3	3
1102	我已阅读调研说明，同意问答	2	1	21	2	3	2	2	1	2	3	2	1	2	2	2	1	1	4	4	4	4	4	4	4	4	4	4	4	4	4	4	4	4	4	4	4	4	4	4	4	4	4	4	4	4	4	4	4
1103	我已阅读调研说明，同意问答	1	1	20	2	2	2	1	1	1	1	3	2	2	2	2	2	1	3	3	4	4	4	3	4	3	4	4	4	4	4	4	4	4	4	4	4	4	4	4	4	3	4	4	4	4	4	4	4
1104	我已阅读调研说明，同意问答	2	1	20	2	3	2	2	1	2	3	2	1	3	2	2	1	2	4	3	3	5	4	5	3	2	3	3	2	4	3	3	3	3	3	3	4	3	4	5	4	3	4	3	4	3	4	4	4
1105	我已阅读调研说明，同意问答	2	1	20	2	2	2	2	1	2	2	3	2	2	2	2	1	2	4	4	4	4	4	3	3	3	4	4	4	4	4	4	4	4	5	3	5	4	4	4	4	4	4	4	4	4	4	3	3
1106	我已阅读调研说明，同意问答	2	1	21	2	2	2	1	1	2	3	1	2	2	2	2	1	1	4	4	3	3	4	5	5	5	4	4	4	4	4	4	5	5	5	3	3	5	5	5	4	3	4	3	3	4	4	4	4
1107	我已阅读调研说明，同意问答	2	2	20	2	2	2	2	1	2	2	3	1	2	2	2	1	2	3	3	4	2	4	3	4	3	3	4	4	3	4	3	3	4	3	4	3	4	3	4	3	4	3	4	3	4	3	4	3
1108	我已阅读调研说明，同意问答	2	1	21	2	2	2	1	1	1	2	2	1	3	2	1	1	2	3	3	3	3	3	3	4	1	4	4	3	3	5	5	4	3	3	4	5	5	5	5	4	3	4	3	5	3	4	5	3
1109	我已阅读调研说明，同意问答	2	1	21	2	3	2	2	1	2	2	2	2	2	2	2	1	2	4	4	4	4	3	4	3	4	3	4	3	4	3	4	4	4	4	4	4	3	3	3	4	4	3	4	3	4	3	4	3
1110	我已阅读调研说明，同意问答	2	1	21	2	2	1	2	1	2	3	3	2	2	2	2	1	2	4	3	4	5	5	5	4	3	4	4	4	4	3	3	5	4	5	4	5	5	5	5	3	4	4	4	4	4	5	3	3
1111	我已阅读调研说明，同意问答	2	1	20	2	3	2	2	1	2	1	2	1	3	2	2	1	2	4	4	1	3	4	4	4	4	4	4	4	4	4	4	4	2	3	3	4	4	4	3	3	2	4	4	4	4	4	4	4
1112	我已阅读调研说明，同意问答	2	1	20	2	2	2	2	1	2	3	3	3	3	2	2	3	2	4	2	3	4	4	4	4	4	4	4	4	4	4	4	4	4	4	4	4	4	4	4	4	4	4	4	4	4	4	3	4
1113	我已阅读调研说明，同意问答	2	1	20	2	2	2	2	1	2	2	3	2	3	2	2	1	2	3	3	3	4	4	4	4	4	3	3	4	4	3	3	4	3	4	4	4	4	4	4	3	3	3	4	3	4	4	3	3
1114	我已阅读调研说明，同意问答	2	1	19	2	3	2	2	1	2	2	2	2	2	2	2	1	2	3	3	3	4	4	5	4	4	4	2	3	3	4	5	4	3	5	4	4	4	4	4	4	4	4	4	4	4	4	3	3
1115	我已阅读调研说明，同意问答	2	1	19	2	3	2	2	1	2	3	2	2	2	2	2	1	1	3	3	3	4	4	4	4	3	3	4	3	4	3	3	3	4	4	4	5	5	4	4	4	3	3	3	3	4	4	3	3
1116	我已阅读调研说明，同意问答	2	1	21	2	3	2	1	1	2	3	3	2	2	2	2	1	1	4	4	4	4	4	4	4	4	4	4	4	4	4	4	4	4	4	4	4	4	4	4	3	4	4	3	4	3	4	3	4
1117	我已阅读调研说明，同意问答	2	1	22	2	2	2	2	1	2	2	2	2	2	2	2	1	2	4	3	3	4	4	5	4	4	4	3	4	4	4	4	4	4	4	4	4	4	4	4	3	4	3	3	4	4	4	3	3
1118	我已阅读调研说明，同意问答	2	1	21	2	2	2	2	1	2	3	3	1	3	2	2	1	3	3	2	3	3	3	4	3	4	3	3	4	3	4	4	5	4	4	3	5	5	5	5	3	4	3	4	3	4	4	3	4
1119	我已阅读调研说明，同意问答	2	1	21	2	2	2	2	1	2	2	2	2	2	2	2	1	2	4	4	5	4	4	4	4	5	4	4	4	4	3	3	3	3	3	3	3	4	4	4	3	3	3	3	4	4	4	3	4
1120	我已阅读调研说明，同意问答	2	1	21	2	2	2	2	1	2	1	3	2	1	2	2	1	2	4	5	3	5	5	5	5	5	4	1	4	4	4	5	5	5	4	4	4	4	5	5	3	4	3	3	4	4	4	3	3
1121	我已阅读调研说明，同意问答	1	1	22	2	3	1	1	1	2	1	3	1	3	2	1	1	2	4	3	2	4	3	4	3	3	4	2	4	2	4	3	4	3	4	2	3	4	3	4	4	3	4	3	4	3	3	4	3
1122	我已阅读调研说明，同意问答	2	1	20	2	3	2	1	1	2	2	3	2	3	2	2	1	2	3	3	3	3	3	3	3	3	3	3	3	3	3	3	3	3	3	3	3	4	4	4	3	3	3	3	3	4	3	3	4
1123	我已阅读调研说明，同意问答	2	1	20	2	2	2	2	1	2	3	3	1	2	2	2	1	2	3	2	2	5	5	5	3	2	3	2	2	5	5	3	5	5	3	3	3	5	5	5	3	3	2	3	3	4	4	2	3
1124	我已阅读调研说明，同意问答	2	1	21	1	3	2	2	1	2	2	3	1	2	2	2	1	2	5	2	3	5	5	5	4	4	4	3	2	3	3	5	5	5	5	3	5	5	5	5	3	5	3	3	4	5	5	3	4
1125	我已阅读调研说明，同意问答	1	1	21	2	2	2	2	1	2	2	2	2	2	2	2	1	3	3	4	4	4	3	5	4	4	4	4	3	4	4	4	3	3	3	3	3	3	3	3	3	3	3	3	3	3	3	3	3
1126	我已阅读调研说明，同意问答	2	1	22	2	2	2	2	1	1	3	2	2	2	2	2	1	2	4	4	3	4	4	4	4	4	4	4	4	4	4	4	4	3	4	4	4	4	4	4	3	2	3	3	3	4	4	4	3
1127	我已阅读调研说明，同意问答	2	1	21	2	2	2	2	1	2	3	2	2	3	2	2	1	1	3	3	3	4	4	5	4	4	3	3	3	4	4	4	4	3	4	3	3	4	4	5	3	3	3	3	3	4	3	3	3
1128	我已阅读调研说明，同意问答	2	1	21	2	2	2	2	1	2	2	2	3	2	2	2	1	2	3	3	3	3	3	3	3	3	3	3	3	3	5	5	5	3	3	3	3	5	3	3	4	3	4	3	3	3	3	3	3
1129	我已阅读调研说明，同意问答	2	1	21	2	2	2	2	1	2	2	2	2	2	2	2	1	3	5	5	2	5	5	5	2	2	2	2	2	4	4	4	1	4	4	4	4	5	5	5	3	3	3	3	3	5	3	3	3
1130	我已阅读调研说明，同意问答	2	1	21	2	2	2	2	1	1	3	3	2	2	2	2	1	2	3	4	5	5	5	5	5	5	4	3	3	4	3	4	4	3	4	3	4	4	4	5	3	2	3	3	3	4	3	2	3
1131	我已阅读调研说明，同意问答	2	1	21	2	2	2	2	1	2	2	2	1	2	2	2	1	1	4	3	3	4	4	4	3	3	3	3	3	3	3	3	3	3	3	3	4	4	4	4	3	3	3	3	3	3	3	3	3
1132	我已阅读调研说明，同意问答	1	1	21	2	3	2	1	1	2	3	3	1	3	1	1	1	2	2	2	2	3	3	4	4	5	4	1	3	4	4	5	1	2	4	1	5	5	5	5	4	4	3	3	2	4	4	2	3
1133	我已阅读调研说明，同意问答	2	1	20	2	3	2	2	1	1	2	3	2	3	2	2	1	2	3	3	3	3	3	3	3	3	3	4	3	4	3	4	2	4	3	4	3	4	3	4	4	3	3	4	3	4	3	2	4
1134	我已阅读调研说明，同意问答	2	1	17	2	2	2	2	1	2	2	2	1	3	2	2	1	2	3	3	3	5	5	4	4	3	4	4	4	3	3	3	3	3	3	3	3	3	3	3	3	3	3	3	3	3	3	3	3
1135	我已阅读调研说明，同意问答	2	1	22	2	3	2	2	1	2	2	2	1	3	2	2	1	2	3	2	2	4	4	3	2	3	4	3	3	4	4	2	3	3	4	3	3	4	4	4	3	3	3	3	4	4	4	4	4
1136	我已阅读调研说明，同意问答	2	1	21	1	2	1	1	1	2	2	3	1	3	2	2	1	1	3	3	3	3	3	3	3	3	3	3	3	3	3	3	3	3	3	3	3	3	3	3	3	3	3	3	3	3	3	3	3
1137	我已阅读调研说明，同意问答	2	1	22	2	2	2	1	1	2	3	3	2	2	2	2	2	2	3	3	3	3	3	3	3	3	3	3	3	3	3	3	3	3	3	3	3	3	3	3	3	3	3	3	3	3	3	3	3
1138	我已阅读调研说明，同意问答	1	1	20	2	3	2	2	1	2	2	2	2	3	2	2	1	1	3	3	3	3	3	3	3	3	3	3	3	3	3	3	3	3	3	3	3	3	3	3	3	3	3	3	3	3	3	3	3
1139	我已阅读调研说明，同意问答	2	1	23	2	2	1	2	1	2	3	2	2	2	2	2	1	2	3	3	3	3	3	4	2	3	3	3	3	3	3	3	3	2	3	3	5	5	4	5	3	3	3	3	3	3	3	3	3
1140	我已阅读调研说明，同意问答	2	1	21	2	2	2	2	1	2	3	2	2	2	2	2	1	3	3	3	3	3	3	3	3	3	3	3	3	3	3	3	3	3	3	3	3	3	3	3	3	3	3	3	3	3	3	3	3
1141	我已阅读调研说明，同意问答	2	1	20	2	2	2	2	1	2	2	2	2	2	2	2	1	2	3	3	3	3	3	3	3	3	3	3	3	3	3	3	3	3	3	3	3	3	3	3	3	3	3	3	3	3	3	3	3
1142	我已阅读调研说明，同意问答	2	1	21	1	2	2	2	1	2	3	3	1	2	2	2	1	1	4	3	3	4	4	4	3	3	3	3	4	3	3	3	3	3	3	3	4	4	4	4	3	4	3	3	3	3	3	3	3
1143	我已阅读调研说明，同意问答	1	1	20	2	2	2	1	1	2	2	2	2	2	2	2	1	1	3	3	3	3	3	3	3	3	3	3	3	3	3	3	3	3	3	3	3	3	3	3	3	3	3	3	3	3	3	3	3
1144	我已阅读调研说明，同意问答	1	1	21	2	2	2	2	1	1	3	2	2	2	2	2	1	1	3	3	3	3	3	3	3	3	3	3	3	3	3	3	3	3	3	3	3	3	3	3	3	3	3	3	3	3	3	3	3
1145	我已阅读调研说明，同意问答	2	1	21	2	3	2	1	1	2	2	3	2	3	2	2	3	1	2	2	3	3	3	3	3	3	3	3	3	3	3	3	3	3	3	3	3	3	3	3	3	3	3	3	3	3	3	3	3
1146	我已阅读调研说明，同意问答	2	1	20	2	3	2	2	1	2	2	2	2	3	2	2	1	1	3	3	3	3	3	3	3	3	3	3	3	3	3	3	3	3	3	3	3	3	3	3	3	3	3	3	3	3	3	3	3
1147	我已阅读调研说明，同意问答	2	1	23	2	3	1	2	1	1	2	3	2	3	2	2	1	1	3	3	3	3	3	3	3	3	3	3	3	3	3	3	3	3	3	3	3	3	3	3	3	3	3	3	3	3	3	3	3
1148	我已阅读调研说明，同意问答	2	1	21	2	2	2	1	1	2	3	2	3	2	2	2	1	1	4	4	2	5	5	5	5	5	5	5	5	5	4	5	3	3	3	1	5	5	5	5	3	2	2	2	2	2	2	5	5
1149	我已阅读调研说明，同意问答	2	1	20	1	3	2	2	1	2	2	2	1	2	2	2	2	2	2	4	2	4	2	2	4	4	3	2	4	2	2	5	1	4	2	2	4	2	4	4	1	4	1	1	4	2	4	2	4
1150	我已阅读调研说明，同意问答	2	1	20	2	3	2	2	1	2	2	2	1	2	2	2	1	2	4	4	3	3	3	4	4	3	3	3	3	4	4	4	4	3	4	4	4	4	4	4	3	2	3	3	3	4	4	3	3
1151	我已阅读调研说明，同意问答	1	1	20	2	2	2	2	1	1	2	2	1	3	2	2	1	3	3	3	2	3	3	4	3	2	3	4	3	3	3	3	3	3	3	3	3	1	3	3	3	3	3	2	3	2	3	2	3
1152	我已阅读调研说明，同意问答	2	1	20	1	3	1	1	1	1	2	2	1	2	2	2	1	1	3	2	1	5	5	3	1	4	4	3	3	4	5	3	3	4	2	1	4	5	5	4	3	2	3	3	3	4	4	2	3
1153	我已阅读调研说明，同意问答	1	1	21	2	2	2	2	1	2	1	1	1	3	1	1	1	2	1	1	1	1	1	1	1	1	1	1	1	1	1	1	1	1	1	1	1	1	1	1	1	1	1	1	1	1	1	1	1
1154	我已阅读调研说明，同意问答	2	1	20	2	3	2	2	1	2	2	2	2	2	2	2	1	1	5	5	5	5	5	5	5	5	5	5	5	5	5	5	5	5	5	5	5	5	5	5	5	5	5	5	5	5	5	5	5
1155	我已阅读调研说明，同意问答	2	1	21	2	3	2	2	1	2	3	3	2	2	2	2	1	3	5	5	5	5	5	5	5	5	5	5	5	5	5	5	5	5	5	5	5	5	5	5	5	5	5	5	5	5	5	5	5
1156	我已阅读调研说明，同意问答	2	1	22	2	3	2	2	1	2	3	2	1	2	2	2	1	2	5	5	5	5	5	5	5	5	5	5	5	5	5	5	5	5	5	5	5	5	5	5	5	5	5	5	5	5	5	5	5
1157	我已阅读调研说明，同意问答	1	1	20	1	2	1	2	1	2	2	2	1	2	1	1	1	1	5	5	5	5	5	5	5	5	5	5	5	5	5	5	5	5	5	5	5	5	5	5	5	5	5	5	5	5	5	5	5
1158	我已阅读调研说明，同意问答	1	1	18	2	3	2	1	1	2	1	3	2	2	2	2	1	2	5	5	5	5	5	5	5	5	5	5	5	5	5	5	5	5	5	5	5	5	5	5	5	5	5	5	5	5	5	5	5
1159	我已阅读调研说明，同意问答	1	1	19	2	3	2	1	1	2	2	3	1	1	2	2	1	2	5	3	3	5	5	5	3	5	5	5	5	5	5	5	5	5	5	5	5	5	5	5	5	5	5	5	5	5	5	5	5
1160	我已阅读调研说明，同意问答	1	1	25	2	2	1	2	3	2	3	2	2	2	1	1	1	1	5	5	3	4	5	5	5	5	5	5	5	5	5	5	5	5	5	4	5	5	5	5	4	4	4	4	4	4	4	5	5
1161	我已阅读调研说明，同意问答	2	1	20	2	3	2	1	1	1	2	3	2	2	2	2	1	1	3	3	2	5	4	5	4	5	5	5	5	5	5	5	5	5	5	5	5	5	5	5	4	4	4	5	5	5	5	5	5
1162	我已阅读调研说明，同意问答	1	1	21	2	3	1	2	1	2	2	2	2	2	2	1	1	2	4	4	4	4	4	4	4	4	4	4	4	4	4	4	4	4	4	4	4	4	4	4	4	4	4	4	4	4	4	4	4
1163	我已阅读调研说明，同意问答	2	1	21	2	2	2	2	1	2	3	2	2	2	2	2	1	1	4	3	4	4	4	4	4	4	4	4	4	4	4	4	4	4	4	4	4	4	4	4	4	4	4	4	4	4	4	4	4
1164	我已阅读调研说明，同意问答	2	1	20	2	2	2	2	1	2	2	3	2	2	2	2	1	2	3	3	3	4	5	5	4	5	4	4	4	5	5	3	3	4	5	3	5	5	5	4	4	5	4	4	5	5	5	4	3
1165	我已阅读调研说明，同意问答	2	1	22	2	3	2	2	1	2	3	2	2	3	2	2	1	2	4	4	4	4	4	4	4	4	4	4	4	4	4	4	4	4	4	4	4	4	4	4	4	4	4	4	4	4	4	4	4
1166	我已阅读调研说明，同意问答	1	1	21	2	3	2	1	1	2	2	3	3	3	2	2	1	3	4	4	4	4	4	4	4	4	4	4	4	4	4	4	4	4	4	4	4	4	4	4	4	4	4	4	4	4	4	4	4
1167	我已阅读调研说明，同意问答	1	1	22	2	3	2	1	1	2	2	3	2	2	2	2	1	2	4	4	4	4	4	4	4	4	4	4	4	4	4	4	4	4	4	4	4	4	4	4	4	4	4	4	4	4	4	4	4
1168	我已阅读调研说明，同意问答	2	1	21	2	2	2	1	1	2	2	2	2	2	2	2	1	2	4	4	4	4	4	4	4	4	4	4	4	4	4	4	4	4	4	4	4	4	4	4	4	4	4	4	4	4	4	4	4
1169	我已阅读调研说明，同意问答	2	1	20	2	3	2	2	1	2	1	3	2	3	2	2	1	2	4	3	3	4	4	4	3	4	4	3	4	4	4	4	4	3	4	4	4	4	4	4	3	4	4	4	4	4	4	4	4
1170	我已阅读调研说明，同意问答	2	1	21	2	2	2	2	1	2	2	2	2	2	2	2	1	2	4	4	4	4	4	4	4	4	4	4	4	4	4	4	4	4	4	4	4	4	4	4	4	4	4	4	4	4	3	3	3
1171	我已阅读调研说明，同意问答	2	1	20	2	2	2	2	1	2	3	2	2	1	2	2	1	1	4	4	4	4	4	5	4	4	4	4	4	4	4	5	5	5	5	4	5	5	5	5	3	4	3	3	3	4	4	4	4
1172	我已阅读调研说明，同意问答	2	1	21	2	2	2	1	3	2	2	2	2	2	2	2	1	3	3	2	2	4	4	5	3	4	5	3	4	4	5	5	4	4	5	4	5	5	5	5	4	3	3	4	4	5	5	4	4
1173	我已阅读调研说明，同意问答	2	1	21	2	3	2	1	1	2	3	1	3	2	2	2	2	1	5	5	3	5	4	5	5	5	5	5	5	5	5	5	4	4	5	5	5	5	5	5	4	4	4	3	3	3	3	3	3
1174	我已阅读调研说明，同意问答	2	1	20	2	3	2	2	1	2	3	2	2	2	2	2	1	1	1	3	3	3	3	1	3	1	3	3	3	2	4	3	3	4	3	4	2	3	2	3	5	4	3	4	3	4	3	2	4
1175	我已阅读调研说明，同意问答	2	1	22	2	2	2	2	1	2	2	2	2	2	2	2	1	2	4	4	4	4	3	4	3	4	4	3	3	3	4	3	4	4	3	4	3	4	3	4	4	3	3	3	3	3	3	3	3
1176	我已阅读调研说明，同意问答	2	1	21	2	3	2	2	1	2	2	3	1	2	2	2	1	2	4	4	3	4	4	4	4	4	4	4	4	5	5	4	5	4	5	3	5	5	5	5	3	3	3	3	4	4	4	3	3
1177	我已阅读调研说明，同意问答	2	1	20	2	3	1	2	1	2	2	2	1	2	2	2	1	1	3	3	3	4	5	4	3	3	3	3	3	4	5	5	3	4	5	5	5	5	5	3	4	4	3	4	4	4	4	4	3
1178	我已阅读调研说明，同意问答	2	1	23	1	3	2	1	1	2	3	2	2	2	2	1	1	3	2	4	2	3	2	4	2	2	3	4	2	4	2	1	4	2	3	3	2	4	2	4	3	4	5	2	5	4	2	4	3
1179	我已阅读调研说明，同意问答	2	1	20	2	2	2	2	1	2	2	2	1	2	2	2	1	2	4	3	2	3	4	4	4	4	4	3	4	3	4	4	4	3	3	4	4	4	4	4	3	3	3	4	3	3	4	4	4
1180	我已阅读调研说明，同意问答	1	1	21	2	2	2	2	1	2	2	2	2	2	2	2	1	1	3	3	3	3	3	3	3	3	3	3	3	3	3	3	3	3	3	3	3	3	3	3	3	3	3	3	3	3	3	3	3
1181	我已阅读调研说明，同意问答	2	1	20	2	2	2	1	1	2	3	3	2	2	2	2	1	1	4	4	4	4	4	4	4	4	4	4	4	4	4	3	4	4	4	4	4	4	4	4	4	4	4	4	2	4	4	2	3
1182	我已阅读调研说明，同意问答	2	1	20	2	2	2	1	1	2	3	2	1	3	2	2	1	2	3	2	2	3	5	5	2	3	4	4	5	3	5	5	2	5	5	3	5	5	5	5	3	3	1	1	3	3	4	4	4
1183	我已阅读调研说明，同意问答	1	1	21	2	3	1	2	1	2	3	3	1	2	2	2	1	3	3	3	3	3	3	2	3	3	3	3	3	3	3	2	3	2	3	4	4	3	3	2	3	2	3	2	3	2	3	2	3
1184	我已阅读调研说明，同意问答	1	1	21	2	3	2	1	1	2	3	2	2	2	2	2	1	2	3	3	3	5	4	5	5	3	3	3	3	3	3	3	3	3	3	3	4	5	5	5	5	5	5	5	5	5	5	5	3
1185	我已阅读调研说明，同意问答	2	1	20	2	3	2	2	1	2	3	1	1	2	2	2	1	1	5	5	5	5	5	5	5	5	5	5	5	5	5	5	5	5	5	5	5	5	5	5	5	5	5	5	5	5	5	5	5
1186	我已阅读调研说明，同意问答	2	1	21	2	3	2	2	1	2	2	3	3	2	2	2	1	2	5	5	5	3	4	3	3	3	3	3	4	5	4	4	4	4	4	4	3	5	5	4	4	4	4	4	4	5	5	3	3
1187	我已阅读调研说明，同意问答	1	1	21	1	3	2	1	1	2	3	2	2	2	2	2	1	2	5	5	4	3	3	3	4	3	4	2	4	4	5	4	3	3	3	3	3	5	5	5	4	3	3	3	4	4	4	2	4
1188	我已阅读调研说明，同意问答	2	1	20	2	2	2	2	1	2	3	3	3	3	2	2	1	3	4	2	3	4	4	4	4	4	4	4	4	4	4	4	4	4	4	4	4	4	4	4	4	4	4	4	4	3	4	4	2
1189	我已阅读调研说明，同意问答	2	1	20	2	3	1	2	1	2	3	2	2	2	1	1	1	2	3	3	3	4	4	4	4	3	3	3	3	4	3	4	3	3	4	3	3	4	3	4	3	3	3	3	4	4	3	4	3
1190	我已阅读调研说明，同意问答	2	1	21	2	2	2	2	1	2	2	3	2	2	2	2	1	1	4	3	2	3	4	4	4	4	4	4	3	3	5	4	4	3	4	2	4	5	4	5	3	2	3	3	2	4	4	2	3
1191	我已阅读调研说明，同意问答	2	1	22	1	2	1	2	1	2	3	2	1	3	2	2	1	3	4	2	2	4	5	4	3	3	3	3	2	3	3	3	3	3	3	3	3	3	3	3	2	2	2	2	3	5	5	3	3
				20.3542
				0.853658
[truncated: 21 more columns]
